# Supplementary material for: Transcriptome Analysis of the Nematode Caenorhabditis elegans in Acidic Stress Environments
Source: Front Physiol. 2020 Sep 10;11:1107. doi: 10.3389/fphys.2020.01107 (PMC7511720; doi:10.3389/fphys.2020.01107)
Supplement: Supplementary file 1 [file Data_Sheet_1.ZIP]

Archive with 6 entries (5 files):
- Supplymentary materials/
- Supplymentary materials/Supplementary_File_1_primers.xlsx
- Supplymentary materials/Supplementary_File_2_DEGs_up.xlsx
- Supplymentary materials/Supplementary_File_3_DEGs_down.xlsx
- Supplymentary materials/Supplementary_File_4_GO_up.xlsx
- Supplymentary materials/Supplementary_File_5_GO_down.xlsx
