# Supplementary material for: Transcriptome Analysis of the Nematode Caenorhabditis elegans in Acidic Stress Environments
Source: Front Physiol. 2020 Sep 10;11:1107. doi: 10.3389/fphys.2020.01107 (PMC7511720; doi:10.3389/fphys.2020.01107)
Supplement: Supplementary file 1 [file Data_Sheet_1.ZIP › Supplymentary materials/Supplementary_File_2_DEGs_up.xlsx]

## Sheet: Sheet1
pH4.33 VS pH6.33
gene_id	pH4_1_fpkm	pH4_2_fpkm	pH4_3_fpkm	pH6_1_fpkm	pH6_2_fpkm	pH6_3_fpkm	log2FoldChange	pvalue	padj	gene_name	gene_chr	gene_start	gene_end	gene_strand	gene_length	gene_biotype	gene_description	tf_family
WBGene00021627	175.459	153.707	134.736	41.8074	38.3449	38.9896	1.96592	5.49319e-78	1.22624e-74	-	V	4431791	4433185	-	1348	protein_coding	-	-
WBGene00016013	22.8903	23.5684	24.8389	6.88391	6.51202	7.03	1.8083	5.02896e-62	7.14387e-59	ugt-66	III	6192116	6194580	-	1700	protein_coding	PF00201:UDP-glucoronosyl and UDP-glucosyl transferase	UDPGT
WBGene00001695	65.1858	54.7561	60.0308	19.5097	15.949	18.6262	1.73878	1.05138e-60	1.36908e-57	grd-6	V	9221866	9224354	+	1994	protein_coding	PF04155:Ground-like domain	-
WBGene00011487	22.2583	19.9053	21.4756	6.04001	4.73488	6.08608	1.91874	9.53728e-56	9.9353e-53	-	V	17085002	17090023	-	2083	protein_coding	PF02408:CUB-like domain	-
WBGene00008652	135.145	135.141	130.204	58.1183	49.5771	54.3326	1.31058	3.58395e-55	3.50018e-52	-	I	8445351	8451023	-	2885	protein_coding	PF01273:LBP / BPI / CETP family, N-terminal domain|PF02886:LBP / BPI / CETP family, C-terminal domain	-
WBGene00001730	119.097	111.864	103.942	40.5343	35.3512	39.3909	1.5426	4.19132e-53	3.63853e-50	grl-21	IV	10737474	10738189	+	673	protein_coding	PF04155:Ground-like domain	-
WBGene00008647	112.832	108.332	120.102	31.8192	34.5554	23.1121	1.93793	4.23021e-52	3.47901e-49	-	V	12053952	12056320	+	1377	protein_coding	PF07690:Major Facilitator Superfamily	MFS_1
WBGene00020672	503.326	552.27	510.614	218.231	209.88	178.69	1.37349	9.68502e-49	7.56691e-46	-	X	5647378	5650213	+	955	protein_coding	PF02274:Amidinotransferase	-
WBGene00000616	1281.61	1217.21	1197.47	469.523	355.296	455.66	1.53442	1.54962e-48	1.10065e-45	col-39	II	10704902	10706019	+	1051	protein_coding	PF01391:Collagen triple helix repeat (20 copies)|PF01484:Nematode cuticle collagen N-terminal domain	Collagen
WBGene00000733	957.188	862.531	953.598	421.3	368.046	397.343	1.22977	3.11459e-48	2.11602e-45	col-160	V	13200982	13202192	-	1122	protein_coding	PF01484:Nematode cuticle collagen N-terminal domain|PF01391:Collagen triple helix repeat (20 copies)	Collagen
WBGene00045276	141.811	112.806	105.83	31.2986	27.7006	35.3949	1.93493	5.72447e-48	3.72711e-45	-	V	7416116	7416628	+	513	protein_coding	-	-
WBGene00014244	170.061	193.74	176.7	74.2322	77.0879	78.6323	1.2382	6.45024e-48	4.03166e-45	-	II	9654345	9655616	-	1011	protein_coding	PF02274:Amidinotransferase	-
WBGene00014251	34.1941	39.9529	35.2919	8.50869	8.62631	10.9219	1.96457	4.8226e-46	2.89838e-43	gstk-1	II	9656689	9657719	+	798	protein_coding	PF01323:DSBA-like thioredoxin domain	DSBA
WBGene00000719	253.298	220.616	226.201	85.2836	72.0238	92.713	1.48983	1.98243e-45	1.14731e-42	col-146	V	9629943	9631012	+	939	protein_coding	PF01391:Collagen triple helix repeat (20 copies)|PF01484:Nematode cuticle collagen N-terminal domain	Collagen
WBGene00022679	1212.66	1202.54	1080.91	523.599	430.275	471.076	1.29993	6.51812e-45	3.63758e-42	-	IV	4515044	4517169	-	1929	protein_coding	-	-
WBGene00000666	468.665	385.773	390.342	142.007	115.608	152.979	1.60473	1.40023e-44	7.5448e-42	col-91	III	8262355	8263664	-	983	protein_coding	PF01484:Nematode cuticle collagen N-terminal domain	-
WBGene00004062	47.1933	47.1437	45.2967	20.8785	18.152	20.1057	1.24425	1.80845e-44	9.41962e-42	pmp-5	V	6662191	6665813	-	2353	protein_coding	PF00005:ABC transporter|PF06472:ABC transporter transmembrane region 2	ABC_tran
WBGene00017567	96.5554	96.774	73.6679	21.8488	21.1245	25.8227	1.95745	2.08863e-43	1.0528e-40	-	V	7413437	7413840	+	404	protein_coding	-	-
WBGene00010625	71.1359	72.0098	68.299	27.2106	25.3806	20.6501	1.53682	5.63995e-43	2.75406e-40	-	V	10339500	10340971	+	1004	protein_coding	PF00248:Aldo/keto reductase family	Aldo_ket_red
WBGene00000667	598.347	526.08	556.035	214.804	178.802	235.021	1.42339	4.96658e-42	2.35175e-39	col-92	III	10982166	10983253	-	976	protein_coding	PF01484:Nematode cuticle collagen N-terminal domain|PF01391:Collagen triple helix repeat (20 copies)	Collagen
WBGene00018616	120.87	89.306	95.7465	32.804	29.151	32.5999	1.6973	5.7642e-42	2.64916e-39	-	V	622170	622951	-	638	protein_coding	PF01549:ShK domain-like	ShTK
WBGene00007903	81.5228	73.2318	79.4169	35.497	30.5787	31.221	1.27236	2.01582e-41	8.99977e-39	lgc-21	X	14064313	14067984	-	1510	protein_coding	PF02931:Neurotransmitter-gated ion-channel ligand binding domain	Neur_chan_LBD
WBGene00000668	964.658	862.589	938.048	335.134	244.683	344.76	1.58553	5.13766e-41	2.23003e-38	col-93	III	10984555	10985609	-	998	protein_coding	PF01391:Collagen triple helix repeat (20 copies)|PF01484:Nematode cuticle collagen N-terminal domain	Collagen
WBGene00018138	19.0744	16.7439	21.4682	5.72315	4.74177	5.79295	1.82075	3.11599e-40	1.28133e-37	folt-2	V	2872465	2875600	-	1647	protein_coding	PF01770:Reduced folate carrier	-
WBGene00021625	1923.53	1909.28	1729.62	779.494	608.922	774.626	1.36771	5.47035e-40	2.19179e-37	-	V	4434883	4435928	-	1046	protein_coding	-	-
WBGene00011262	40.4593	37.546	38.7486	15.266	13.0314	11.4081	1.56335	9.02242e-40	3.52461e-37	pho-8	V	11833629	11835708	+	1282	protein_coding	PF00328:Histidine phosphatase superfamily (branch 2)	Acid_phosphat_A
WBGene00000602	346.011	285.045	312.648	118.73	96.6825	128.133	1.46238	1.87832e-38	6.98823e-36	col-13	V	10420890	10421892	-	951	protein_coding	PF01391:Collagen triple helix repeat (20 copies)|PF01484:Nematode cuticle collagen N-terminal domain	Collagen
WBGene00000031	202.676	172.368	181.404	74.7438	60.1477	77.5427	1.39383	4.01794e-38	1.4601e-35	abu-8	V	5163269	5194608	-	1617	protein_coding	-	-
WBGene00011895	55.2315	50.769	46.3655	21.7553	19.9195	18.0464	1.35677	7.66183e-37	2.66053e-34	-	V	10590548	10592653	-	1544	protein_coding	-	-
WBGene00003763	149.377	177.624	116.451	33.8891	41.781	40.2669	1.93949	3.26812e-36	1.11017e-33	nlp-25	V	19607511	19608346	+	264	protein_coding	-	-
WBGene00022649	33.8085	34.8083	30.978	15.6454	14.5938	14.9897	1.14372	5.54145e-36	1.84236e-33	-	II	6020653	6023349	+	2535	protein_coding	-	-
WBGene00011235	67.7421	66.4094	61.3438	30.4947	25.6339	30.1559	1.18444	2.31664e-35	7.38773e-33	suro-1	I	7872057	7875554	-	2241	protein_coding	PF00246:Zinc carboxypeptidase|PF02244:Carboxypeptidase activation peptide|PF01549:ShK domain-like	ShTK
WBGene00003554	15.5383	13.9061	15.0851	5.77977	5.14722	5.94677	1.40303	1.81678e-34	5.67782e-32	nas-38	X	558141	563657	+	2315	protein_coding	PF01400:Astacin (Peptidase family M12A)|PF00431:CUB domain	Astacin
WBGene00010987	53.3706	45.2417	46.0417	20.7624	16.7069	16.4835	1.42817	3.97962e-34	1.17518e-31	-	II	14907508	14910405	-	1412	protein_coding	-	-
WBGene00022680	84.902	99.7455	88.3476	45.1285	41.5838	43.2298	1.07638	1.94925e-33	5.53798e-31	-	IV	4520181	4525043	-	2456	protein_coding	-	-
WBGene00017390	46.8278	51.8178	54.3166	14.5816	14.9097	17.3803	1.70944	9.7892e-33	2.68361e-30	-	II	5496540	5497062	+	378	protein_coding	-	-
WBGene00010760	42.798	37.689	37.5923	15.7503	11.9594	15.2372	1.46208	3.80183e-32	1.02427e-29	-	II	14500422	14501663	+	1131	protein_coding	-	-
WBGene00016425	25.831	22.6403	21.2595	9.28367	7.95607	8.73577	1.42786	5.04926e-32	1.315e-29	-	IV	1553752	1555567	+	1523	protein_coding	PF03409:Transmembrane glycoprotein	-
WBGene00022644	44.1944	37.3427	42.2441	17.9548	14.2928	16.6842	1.34314	1.1069e-31	2.78973e-29	dod-19	V	411782	414760	-	1397	protein_coding	PF03409:Transmembrane glycoprotein	-
WBGene00045275	49.3349	33.6021	28.5137	6.42612	6.27757	7.10941	2.4903	1.29189e-31	3.15423e-29	-	V	7414941	7415344	+	404	protein_coding	-	-
WBGene00020242	128.497	121.054	131.13	62.8512	49.0361	52.8149	1.2141	2.15116e-31	5.17139e-29	phat-5	V	4121489	4122517	-	917	protein_coding	PF01549:ShK domain-like	ShTK
WBGene00000732	327.616	263.957	309.864	96.9276	95.0945	132.405	1.47885	3.50434e-31	8.29678e-29	col-159	V	13198230	13199315	-	1038	protein_coding	PF01484:Nematode cuticle collagen N-terminal domain|PF01391:Collagen triple helix repeat (20 copies)	Collagen
WBGene00012583	25.4079	23.1766	28.436	8.80198	8.08613	10.448	1.49701	2.41682e-30	5.63659e-28	clec-4	II	12578356	12581098	-	1384	protein_coding	PF00431:CUB domain|PF00059:Lectin C-type domain	CUB
WBGene00011530	21.9547	23.0433	21.2668	11.5748	9.87003	10.0965	1.0765	3.58234e-30	8.23201e-28	-	II	11240932	11247514	-	4617	protein_coding	PF03098:Animal haem peroxidase	An_peroxidase
WBGene00000699	2659.82	2534.29	2600.58	1262.55	975.689	1264.48	1.1591	1.45442e-29	3.29373e-27	col-125	IV	11225505	11226519	+	945	protein_coding	PF01391:Collagen triple helix repeat (20 copies)|PF01484:Nematode cuticle collagen N-terminal domain	Collagen
WBGene00000030	29.439	24.6207	24.9712	8.2793	7.54994	10.5785	1.58144	1.50202e-29	3.35295e-27	abu-7	V	5163396	5164759	-	1317	protein_coding	-	-
WBGene00010661	147.588	130.979	147.268	75.1691	64.4667	61.5782	1.08687	5.01118e-29	1.08757e-26	tyr-2	III	13744222	13747287	+	2263	protein_coding	PF01549:ShK domain-like|PF00264:Common central domain of tyrosinase	ShTK
WBGene00001725	626.888	611.511	569.85	279.133	231.713	307.033	1.14963	1.06826e-28	2.28667e-26	grl-16	I	572177	575120	-	1676	protein_coding	PF04155:Ground-like domain	-
WBGene00020617	18.9488	16.0323	16.2548	5.51875	3.91248	3.82713	1.958	1.10695e-28	2.33747e-26	-	V	3398690	3399640	+	854	protein_coding	PF01579:Domain of unknown function (DUF19)	DUF19
WBGene00000689	65.8596	60.4075	60.7149	25.5596	20.454	28.9921	1.32106	7.36011e-28	1.53345e-25	col-115	IV	7988685	7991425	+	1297	protein_coding	PF01391:Collagen triple helix repeat (20 copies)	Collagen
WBGene00018292	70.4942	65.2189	63.4783	30.6261	22.9044	29.5087	1.26615	1.52845e-27	3.14257e-25	-	V	8619925	8621348	-	1102	protein_coding	-	-
WBGene00011404	24.6854	23.9734	24.5792	11.0748	11.3427	10.7579	1.14826	1.89409e-27	3.84377e-25	-	V	11311456	11313445	+	1338	protein_coding	PF00650:CRAL/TRIO domain	-
WBGene00000672	354.796	326.087	322.488	159.83	132.275	172.696	1.11492	2.50733e-27	5.02302e-25	col-97	III	12992405	12993707	-	1186	protein_coding	PF01391:Collagen triple helix repeat (20 copies)|PF01484:Nematode cuticle collagen N-terminal domain	Collagen
WBGene00004099	82.9129	71.0875	72.9133	29.1974	21.3637	32.6138	1.45132	6.35786e-27	1.22652e-24	abu-15	V	5158623	5159907	+	1238	protein_coding	-	-
WBGene00001700	7.54867	8.70118	7.5086	3.23561	3.11592	3.01012	1.35032	1.15659e-26	2.17746e-24	grd-11	V	20356802	20365718	+	3049	protein_coding	PF04155:Ground-like domain|PF01079:Hint module	-
WBGene00015695	23.8396	17.9608	20.3111	8.09695	6.4317	8.19725	1.45287	1.74407e-26	3.24438e-24	ugt-26	I	4721131	4723960	+	1909	protein_coding	PF00201:UDP-glucoronosyl and UDP-glucosyl transferase	UDPGT
WBGene00000704	298.502	261.376	274.371	111.586	92.7768	136.298	1.29661	3.50679e-26	6.44671e-24	col-130	IV	12427506	12428522	-	965	protein_coding	PF01391:Collagen triple helix repeat (20 copies)|PF01484:Nematode cuticle collagen N-terminal domain	Collagen
WBGene00012886	36.6526	38.0296	38.1119	16.1062	14.7279	12.615	1.38557	3.80178e-26	6.90774e-24	-	IV	13796255	13797904	-	615	protein_coding	-	-
WBGene00000681	2211.28	2061.39	2134.06	988.172	818.084	1131.52	1.12994	1.50343e-25	2.66962e-23	col-107	IV	1548721	1549714	+	938	protein_coding	PF01484:Nematode cuticle collagen N-terminal domain	-
WBGene00004139	40.6549	36.4477	36.8515	15.357	13.5238	18.3554	1.27245	2.03745e-25	3.52667e-23	pqn-54	V	1464990	1466360	+	1277	protein_coding	-	-
WBGene00015169	35.9621	31.1691	29.1773	14.5239	11.2862	13.5858	1.29286	2.82723e-25	4.80199e-23	-	X	7057731	7061190	+	1441	protein_coding	-	-
WBGene00000734	461.285	378.426	380.651	139.899	137.008	196.603	1.37044	3.4557e-25	5.80633e-23	col-161	V	13317028	13318011	-	937	protein_coding	-	-
WBGene00019939	34.1821	26.7405	31.3082	13.2638	9.67804	10.7164	1.45909	5.54348e-25	9.11815e-23	lips-17	II	7608253	7610986	+	1069	protein_coding	PF01674:Lipase (class 2)	-
WBGene00020567	10.194	8.96355	10.0396	4.61516	3.88458	4.03795	1.22487	8.09689e-25	1.31794e-22	adt-3	X	3931631	3937897	+	3254	protein_coding	PF01421:Reprolysin (M12B) family zinc metalloprotease|PF00090:Thrombospondin type 1 domain	TSP_1
WBGene00012168	32.6675	30.9317	34.5423	13.4494	10.9014	15.2631	1.31155	8.58801e-25	1.38347e-22	-	I	7070649	7074733	-	1274	protein_coding	PF00246:Zinc carboxypeptidase	-
WBGene00015544	20.1727	15.7926	18.3776	7.87285	5.57054	6.44172	1.45491	8.88143e-25	1.41614e-22	-	III	7002301	7005450	-	2009	protein_coding	PF02886:LBP / BPI / CETP family, C-terminal domain	-
WBGene00009257	7.55479	7.36719	7.57462	3.64233	3.1886	3.26009	1.16247	1.55435e-24	2.42882e-22	-	X	11502267	11509432	+	3838	protein_coding	PF07648:Kazal-type serine protease inhibitor domain|PF00050:Kazal-type serine protease inhibitor domain	-
WBGene00000649	895.152	979.377	861.813	475.941	394.123	493.351	1.01009	2.07757e-24	3.21426e-22	col-73	II	4872098	4873127	-	978	protein_coding	PF01484:Nematode cuticle collagen N-terminal domain|PF01391:Collagen triple helix repeat (20 copies)	Collagen
WBGene00020237	62.8134	66.4103	69.9927	34.35	29.0764	33.4205	1.04582	2.13929e-24	3.2773e-22	phat-4	V	4129904	4130909	+	893	protein_coding	PF01549:ShK domain-like	ShTK
WBGene00018031	102.92	84.8382	98.0983	37.5638	29.1415	44.2224	1.36923	4.03005e-24	6.11394e-22	-	X	17019616	17020958	-	1025	protein_coding	PF01682:DB module	-
WBGene00016943	69.2168	71.1709	68.8388	35.3343	26.4667	34.2678	1.12746	4.09442e-24	6.15187e-22	acdh-1	I	6497436	6499560	+	1448	protein_coding	PF02770:Acyl-CoA dehydrogenase, middle domain|PF02771:Acyl-CoA dehydrogenase, N-terminal domain|PF00441:Acyl-CoA dehydrogenase, C-terminal domain	-
WBGene00007823	21.152	20.18	18.588	7.37941	6.46658	9.30324	1.37292	4.75378e-24	7.07453e-22	-	IV	17371769	17375638	+	1824	protein_coding	PF00024:PAN domain	PAN_1
WBGene00004300	1997.78	1842.82	2080.91	902.691	740.683	1044.79	1.14445	7.30639e-24	1.07707e-21	ram-2	II	11015588	11016881	-	1082	protein_coding	PF01391:Collagen triple helix repeat (20 copies)|PF01484:Nematode cuticle collagen N-terminal domain	Collagen
WBGene00018487	72.2777	76.8214	65.9403	31.761	30.3406	37.9781	1.10698	8.56875e-24	1.23977e-21	-	X	7551204	7554426	-	1084	protein_coding	-	-
WBGene00001387	337.953	563.064	465.142	166.805	172.356	178.764	1.40479	1.37181e-23	1.9666e-21	far-3	V	12996787	12997524	-	675	protein_coding	PF05823:Nematode fatty acid retinoid binding protein (Gp-FAR-1)	-
WBGene00004127	22.3905	26.604	22.353	12.3116	10.8733	10.5054	1.08872	1.62641e-23	2.31039e-21	abu-12	X	450446	457648	-	2910	protein_coding	-	-
WBGene00019184	185.782	172.198	176.88	81.9905	65.3295	92.7091	1.16022	1.69588e-23	2.38737e-21	-	III	17316	19675	-	928	protein_coding	PF13499:EF-hand domain pair|PF10591:Secreted protein acidic and rich in cysteine Ca binding region	-
WBGene00001063	23.6506	26.0737	24.1081	13.5917	10.6995	10.7517	1.08099	2.78356e-23	3.8492e-21	dpy-1	III	2035036	2048007	-	4308	protein_coding	PF00092:von Willebrand factor type A domain	VWA
WBGene00044533	38.6443	37.709	34.3204	16.4668	15.1843	16.9413	1.19023	6.63735e-23	8.94096e-21	-	V	4648832	4650726	+	684	protein_coding	-	-
WBGene00011927	27.0177	22.7612	25.3204	12.055	11.6145	11.9294	1.08095	1.71905e-22	2.2573e-20	-	II	8627573	8630239	-	1428	protein_coding	-	-
WBGene00004123	26.7438	22.6639	23.1058	12.7864	9.93304	11.2911	1.09671	2.15752e-22	2.80787e-20	pqn-36	X	15409149	15415493	-	3611	protein_coding	-	-
WBGene00007989	11.9539	10.5942	11.194	2.90919	2.7489	2.05397	2.14283	2.17427e-22	2.80787e-20	fipr-22	I	14155470	14156316	+	659	protein_coding	-	-
WBGene00017060	20.4261	18.4937	18.1359	8.11413	6.38571	7.96252	1.34668	2.94397e-22	3.7707e-20	-	V	4327121	4328736	+	1078	protein_coding	PF08240:Alcohol dehydrogenase GroES-like domain|PF00107:Zinc-binding dehydrogenase	ADH_N
WBGene00022383	198.19	165.002	151.128	80.1878	70.327	86.7833	1.12006	3.1403e-22	3.95729e-20	-	I	938464	941773	+	913	protein_coding	-	-
WBGene00007935	14.9583	12.5642	14.2966	6.46239	5.27019	6.7158	1.18358	4.50402e-22	5.63039e-20	-	X	11805378	11814653	-	2979	protein_coding	PF03166:MH2 domain	MH2
WBGene00003610	24.7059	23.7802	21.9918	10.8296	12.5747	10.3997	1.06579	5.37545e-22	6.66641e-20	nhr-11	IV	9070010	9073622	+	1892	protein_coding	PF00105:Zinc finger, C4 type (two domains)|PF00104:Ligand-binding domain of nuclear hormone receptor	Hormone_recep
WBGene00011537	149.197	117.711	132.859	55.8566	45.1967	65.2773	1.26845	8.09248e-22	9.80257e-20	-	V	9618233	9619019	-	660	protein_coding	-	-
WBGene00007543	84.9606	73.5691	66.114	27.572	25.3224	32.6943	1.39167	1.05499e-21	1.26809e-19	fipr-7	V	10229807	10230163	+	310	protein_coding	-	-
WBGene00001703	170.989	148.363	150.836	61.9396	56.4007	82.8284	1.22873	1.3804e-21	1.64657e-19	grd-14	X	8499664	8501037	+	955	protein_coding	-	-
WBGene00016146	121.351	101.884	112.599	49.283	41.9489	58.6961	1.16683	2.65432e-21	3.11853e-19	-	V	7785417	7787712	+	761	protein_coding	-	-
WBGene00003548	29.0506	22.4791	25.5347	10.5926	10.1865	12.8842	1.19726	2.94987e-21	3.4399e-19	nas-30	I	943664	947710	+	2055	protein_coding	PF01400:Astacin (Peptidase family M12A)	Astacin
WBGene00000601	237.759	198.047	258.364	93.0355	74.459	114.087	1.30639	3.65909e-21	4.23533e-19	col-12	V	10423907	10425092	-	1084	protein_coding	PF01484:Nematode cuticle collagen N-terminal domain|PF01391:Collagen triple helix repeat (20 copies)	Collagen
WBGene00018619	49.7863	37.7958	37.0532	15.3015	13.1287	16.5393	1.47047	3.98481e-21	4.55167e-19	-	V	627095	627650	-	509	protein_coding	PF01549:ShK domain-like	ShTK
WBGene00015692	27.3375	27.8478	29.7401	13.9781	11.4983	14.8096	1.07991	3.99065e-21	4.55167e-19	ugt-25	I	4731603	4735276	+	1663	protein_coding	PF00201:UDP-glucoronosyl and UDP-glucosyl transferase	UDPGT
WBGene00009617	18.3834	16.6632	16.3697	8.45462	8.68928	7.67683	1.05623	5.08628e-21	5.7593e-19	-	X	10279599	10282842	+	1918	protein_coding	PF00999:Sodium/hydrogen exchanger family	Na_H_Exchanger
WBGene00022645	22.6961	21.4804	25.409	8.02801	8.55048	11.3184	1.32063	6.10337e-21	6.81223e-19	-	V	415713	417708	-	1403	protein_coding	PF03409:Transmembrane glycoprotein	-
WBGene00015857	31.2088	28.4585	29.0289	15.6023	11.8383	13.5968	1.11641	6.24301e-21	6.91867e-19	-	V	8259316	8261315	+	1367	protein_coding	PF00024:PAN domain	PAN_1
WBGene00010368	11.166	11.7483	9.31612	4.03265	3.03953	3.10139	1.67013	8.475e-21	9.26087e-19	-	X	13507564	13510094	+	1139	protein_coding	PF10517:Electron transfer DM13	-
WBGene00017569	58.4928	51.0415	46.6649	27.4524	20.7574	20.0836	1.19879	1.15137e-20	1.23228e-18	-	X	8586147	8590290	+	1823	protein_coding	-	-
WBGene00018645	61.9409	59.7049	57.9114	30.2922	25.1789	30.1081	1.07232	1.67677e-20	1.77035e-18	-	IV	4119460	4120399	-	534	protein_coding	PF01549:ShK domain-like	ShTK
WBGene00019060	68.9305	85.6852	88.5452	42.1929	39.8487	33.6502	1.07781	1.92426e-20	2.00456e-18	acox-3	IV	6245341	6248492	-	2075	protein_coding	PF02770:Acyl-CoA dehydrogenase, middle domain|PF01756:Acyl-CoA oxidase	-
WBGene00020240	30.9437	28.6906	25.9635	12.3588	9.94375	12.6706	1.29247	2.47781e-20	2.54725e-18	-	V	4117585	4118432	-	753	protein_coding	PF01549:ShK domain-like	ShTK
WBGene00009090	64.8858	70.2199	53.4755	20.7276	19.7465	28.7111	1.44672	1.07043e-19	1.07222e-17	fipr-3	X	14423405	14423883	+	422	protein_coding	-	-
WBGene00015340	1054.43	983.061	900.634	363.713	390.123	541.712	1.1859	1.17166e-19	1.16614e-17	-	V	4918154	4918585	-	301	protein_coding	-	-
WBGene00008495	56.9797	51.5798	53.399	26.7666	23.0437	27.886	1.06226	1.25532e-19	1.2415e-17	-	II	14001686	14002306	-	573	protein_coding	PF01549:ShK domain-like	ShTK
WBGene00016130	16.5654	16.3191	14.4928	6.43228	4.71805	6.87556	1.39442	2.81003e-19	2.71046e-17	-	IV	8014149	8015722	+	1186	protein_coding	-	-
WBGene00003762	1025.08	958.543	776.086	428.833	410.425	511.96	1.03502	4.57854e-19	4.33601e-17	nlp-24	V	11616283	11616829	+	471	protein_coding	-	-
WBGene00012942	256.61	205.782	230.734	107.83	87.3689	125.563	1.11615	5.06074e-19	4.7638e-17	-	III	11427135	11428414	+	1139	protein_coding	PF01683:EB module	-
WBGene00018946	24.5547	22.5128	22.4076	9.90488	10.7925	8.71813	1.24724	6.49525e-19	6.00561e-17	-	X	1391800	1393991	-	746	protein_coding	-	-
WBGene00000034	88.1263	78.0603	72.8212	35.109	29.9786	43.5949	1.14038	9.60864e-19	8.67888e-17	abu-11	II	192531	194558	-	1273	protein_coding	-	-
WBGene00008167	32.7067	36.7773	37.9776	19.6735	17.9946	14.5831	1.04749	1.112e-18	9.87279e-17	acox-1.5	III	9586617	9592192	-	2085	protein_coding	PF14749:Acyl-coenzyme A oxidase N-terminal|PF01756:Acyl-CoA oxidase|PF02770:Acyl-CoA dehydrogenase, middle domain	-
WBGene00019152	42.7234	50.0577	40.8946	18.7756	14.6803	18.247	1.374	1.5564e-18	1.37403e-16	nspb-6	IV	5895490	5895888	+	351	protein_coding	-	-
WBGene00018708	4.3622	3.04313	4.11642	1.16818	0.915762	1.01157	1.89978	1.90267e-18	1.66096e-16	oac-32	V	1542517	1545791	-	2154	protein_coding	PF01757:Acyltransferase family	-
WBGene00000653	294.558	273.399	319.246	128.754	114.36	169.486	1.10927	2.38479e-18	2.07026e-16	col-77	II	8358228	8359381	-	1024	protein_coding	PF01484:Nematode cuticle collagen N-terminal domain|PF01391:Collagen triple helix repeat (20 copies)	Collagen
WBGene00018170	35.8675	36.5314	26.6206	10.2174	9.12784	11.9963	1.65759	2.7302e-18	2.34407e-16	nspb-1	IV	6590734	6591126	-	344	protein_coding	-	-
WBGene00008492	28.3605	27.6575	27.7017	12.4094	10.7988	13.228	1.20212	6.21354e-18	5.16451e-16	-	II	13996958	13997606	-	589	protein_coding	PF01549:ShK domain-like	ShTK
WBGene00000641	447.521	425.577	420.641	185.183	160.141	250.061	1.12446	7.5226e-18	6.21947e-16	col-65	I	11489158	11490630	-	1048	protein_coding	PF01484:Nematode cuticle collagen N-terminal domain	-
WBGene00017438	45.3622	47.9875	43.6501	22.323	17.7136	25.7149	1.0629	7.98718e-18	6.53444e-16	-	II	6252774	6256124	-	1859	protein_coding	PF01682:DB module	-
WBGene00008655	32.2233	37.0429	32.9002	15.403	15.5246	19.3449	1.02643	1.16445e-17	9.42786e-16	lips-3	III	4616479	4618893	+	1268	protein_coding	PF01674:Lipase (class 2)	-
WBGene00019756	26.5102	25.05	20.4288	10.6619	9.46505	12.4896	1.14404	1.55886e-17	1.24917e-15	-	V	5609414	5613219	-	1697	protein_coding	PF00057:Low-density lipoprotein receptor domain class A	Ldl_recept_a
WBGene00008559	11.2863	10.6803	10.8437	4.49723	3.70997	5.72927	1.23608	1.71916e-17	1.37059e-15	-	II	8801130	8804889	+	2691	protein_coding	-	-
WBGene00000735	140.901	120.764	135.741	53.1516	51.9291	75.9282	1.13838	2.04848e-17	1.61665e-15	col-162	V	13441967	13443402	+	907	protein_coding	PF01484:Nematode cuticle collagen N-terminal domain	-
WBGene00010296	18.5449	18.632	21.1152	7.90637	7.65966	10.0844	1.18643	2.29292e-17	1.80046e-15	dgat-2	V	17660303	17661810	+	1172	protein_coding	PF03982:Diacylglycerol acyltransferase	-
WBGene00000024	32.7291	24.1	28.4507	9.66538	8.96809	14.1689	1.37944	3.89009e-17	2.99441e-15	abu-1	V	10380340	10381826	-	1405	protein_coding	-	-
WBGene00016733	48.3914	47.2456	49.3657	27.3377	21.4824	18.6134	1.11193	5.01867e-17	3.82545e-15	phat-2	I	5046394	5048018	-	862	protein_coding	PF01549:ShK domain-like	ShTK
WBGene00077691	187.855	159.969	164.327	71.9658	63.9301	97.7158	1.13628	5.83846e-17	4.42872e-15	-	V	9625422	9626269	+	772	protein_coding	-	-
WBGene00019236	72.7808	79.7007	66.1538	25.8968	27.7075	38.2005	1.25284	6.40219e-17	4.83288e-15	-	V	4911712	4912381	-	401	protein_coding	-	-
WBGene00003542	12.9944	10.7319	9.84623	4.76905	4.39074	5.23066	1.22218	1.06499e-16	7.887e-15	nas-23	II	7491399	7493699	-	1742	protein_coding	PF01400:Astacin (Peptidase family M12A)	Astacin
WBGene00011081	30.2829	23.763	26.8785	12.885	8.68633	13.4414	1.21229	1.59797e-16	1.16139e-14	-	X	9877417	9881501	+	2827	protein_coding	-	-
WBGene00017218	31.851	24.1431	29.75	10.4311	8.71581	13.5808	1.38881	1.81284e-16	1.31146e-14	dct-5	II	5435724	5436933	-	739	protein_coding	PF17266:Family of unknown function (DUF5332)	-
WBGene00044479	10.8552	8.4011	7.94461	1.29363	2.20023	1.47025	2.46098	2.79939e-16	1.97042e-14	-	IV	4292869	4293611	+	494	protein_coding	-	-
WBGene00001762	23.3878	24.8944	23.7403	10.9294	11.9961	11.2569	1.08134	3.20876e-16	2.24843e-14	gst-14	II	13614788	13616100	-	698	protein_coding	PF14497:Glutathione S-transferase, C-terminal domain|PF02798:Glutathione S-transferase, N-terminal domain	GST_N
WBGene00007262	20.1326	19.6161	17.1634	8.59749	6.52006	9.03827	1.237	3.9437e-16	2.73886e-14	jud-4	X	15284182	15286227	+	957	protein_coding	-	-
WBGene00021085	19.8221	18.0546	20.3886	6.29156	5.20124	8.47258	1.54154	4.71822e-16	3.24788e-14	-	IV	3302358	3302973	+	565	protein_coding	-	-
WBGene00016596	73.4957	63.6442	66.9428	28.1362	23.6249	38.2597	1.1835	5.4513e-16	3.70357e-14	-	IV	7179239	7180484	+	944	protein_coding	PF01682:DB module	-
WBGene00001694	320.302	293.16	279.597	124.404	114.226	176.495	1.10926	5.89609e-16	3.97122e-14	grd-5	V	8619032	8619869	+	523	protein_coding	PF04155:Ground-like domain	-
WBGene00015355	29.5309	23.9117	24.5066	12.0805	10.1369	12.3264	1.17484	9.77198e-16	6.36237e-14	-	X	3670374	3672098	-	691	protein_coding	PF00014:Kunitz/Bovine pancreatic trypsin inhibitor domain	Kunitz_BPTI
WBGene00044016	20.7851	18.4006	20.3156	9.71001	7.3301	9.84566	1.14813	1.15154e-15	7.43551e-14	-	V	10504193	10505401	+	1016	protein_coding	-	-
WBGene00003879	86.0166	86.4838	79.0939	37.2845	31.5429	49.1415	1.09578	1.41325e-15	9.0506e-14	ora-1	IV	7977836	7979014	+	827	protein_coding	-	-
WBGene00000033	78.2213	64.2066	68.7901	27.9051	20.5557	37.7152	1.2967	1.81432e-15	1.1478e-13	abu-10	X	3798179	3799741	+	1271	protein_coding	PF06493:Protein of unknown function (DUF1096)	-
WBGene00008390	16.9364	15.6699	16.0081	6.58623	7.96588	7.11606	1.17061	2.16203e-15	1.35136e-13	-	V	14092792	14093986	+	849	protein_coding	PF01579:Domain of unknown function (DUF19)	DUF19
WBGene00011278	45.4305	51.1635	41.362	22.5639	16.095	24.2551	1.13618	2.20473e-15	1.37255e-13	-	III	4188160	4189285	+	1078	protein_coding	-	-
WBGene00019660	5.1055	5.76392	6.21593	1.08199	1.80716	1.96754	1.8146	2.90371e-15	1.77935e-13	-	IV	674036	675883	-	1292	protein_coding	PF03409:Transmembrane glycoprotein	-
WBGene00017490	26.4322	18.1837	20.9439	6.44206	7.44522	8.4487	1.55072	3.0882e-15	1.87767e-13	pud-2.1	V	2329444	2329954	-	465	protein_coding	-	-
WBGene00017305	65.7355	57.2891	54.3235	25.0649	24.0304	32.0032	1.12845	3.13822e-15	1.89846e-13	nspb-12	III	5568213	5568779	-	392	protein_coding	-	-
WBGene00044011	120.336	106.577	113.304	54.4738	45.2566	68.0574	1.02338	3.14669e-15	1.89846e-13	-	V	9628314	9629110	-	797	protein_coding	-	-
WBGene00016732	19.147	17.7887	18.7821	9.13865	9.49864	7.21651	1.11677	3.80703e-15	2.28803e-13	phat-1	I	5044201	5045720	-	979	protein_coding	PF01549:ShK domain-like	ShTK
WBGene00004146	26.2077	24.523	21.0064	10.3846	9.29787	13.3972	1.11803	3.94897e-15	2.36424e-13	pqn-63	V	9616031	9617654	+	1550	protein_coding	-	-
WBGene00013331	27.734	21.4861	27.3256	14.2695	10.5458	12.5705	1.03839	4.06111e-15	2.42209e-13	-	IV	14728534	14745676	+	2298	protein_coding	PF01682:DB module	-
WBGene00020803	117.864	95.185	101.972	49.0701	38.079	59.8291	1.10349	4.70644e-15	2.79631e-13	-	II	5578318	5579965	+	980	protein_coding	PF17281:Family of unknown function (DUF5346)	-
WBGene00007833	5.18475	4.41272	4.9382	2.01958	2.09005	1.6097	1.35492	5.18012e-15	3.05451e-13	oac-6	V	16302717	16306156	+	2215	protein_coding	PF01757:Acyltransferase family	-
WBGene00017052	11.3193	11.2361	9.4061	4.68831	3.63487	4.91854	1.2714	5.50922e-15	3.22424e-13	-	IV	7231235	7232822	+	1329	protein_coding	-	-
WBGene00016892	2.57745	2.10661	2.58322	0.382819	0.128614	0.342795	3.07925	6.59162e-15	3.82902e-13	pgph-3	V	5762494	5763846	-	1252	protein_coding	PF13344:Haloacid dehalogenase-like hydrolase|PF13242:HAD-hyrolase-like	-
WBGene00000707	18.5145	12.5439	18.9158	5.41292	5.99296	7.25355	1.42206	7.39255e-15	4.26258e-13	col-133	IV	14098325	14099368	-	974	protein_coding	PF01484:Nematode cuticle collagen N-terminal domain|PF01391:Collagen triple helix repeat (20 copies)	Collagen
WBGene00004000	11.3486	7.33228	7.65887	3.75554	3.27851	4.06562	1.24844	7.59068e-15	4.36073e-13	pgp-6	X	10871181	10877465	-	4052	protein_coding	PF00005:ABC transporter|PF00664:ABC transporter transmembrane region	ABC_membrane
WBGene00015794	36.8503	33.183	34.7397	16.9951	13.2218	19.5996	1.0742	1.19839e-14	6.76029e-13	-	II	6989880	6991797	+	886	protein_coding	PF08768:Domain of unknown function (DUF1794)	-
WBGene00010464	35.4058	30.4564	29.9982	14.8326	11.2573	17.1716	1.14868	1.29392e-14	7.24686e-13	-	V	12397845	12398783	+	894	protein_coding	-	-
WBGene00012729	32.5957	26.9024	23.492	11.9015	7.92924	11.8939	1.38693	1.30315e-14	7.27249e-13	-	II	13982048	13983115	-	594	protein_coding	PF01549:ShK domain-like	ShTK
WBGene00018573	7.82336	8.67238	8.46601	3.66682	3.53682	4.48115	1.09733	1.75897e-14	9.61038e-13	oac-30	II	1262987	1266890	-	2026	protein_coding	PF01757:Acyltransferase family	-
WBGene00004118	13.7258	14.9501	10.161	5.25979	4.38146	6.17396	1.29694	1.89475e-14	1.02803e-12	pqn-29	III	4643999	4646346	-	1663	protein_coding	-	-
WBGene00015103	19.8237	21.2945	18.4639	10.9982	10.1241	8.52787	1.01471	2.25135e-14	1.20892e-12	-	III	7110302	7111893	-	1173	protein_coding	-	-
WBGene00021690	1535.04	1408.63	1116.68	552.123	553.522	800.78	1.09553	2.32893e-14	1.2463e-12	-	I	1218435	1219002	-	340	protein_coding	-	-
WBGene00004153	33.0604	25.15	31.3502	13.857	11.5391	16.17	1.10932	2.42226e-14	1.29182e-12	pqn-71	V	15465677	15467099	+	1078	protein_coding	-	-
WBGene00011450	36.3922	39.2623	37.3796	12.9869	18.6051	9.11425	1.48495	2.94252e-14	1.55607e-12	ttr-22	V	12241409	12241945	+	489	protein_coding	PF01060:Transthyretin-like family	-
WBGene00007541	152.329	146.574	114.94	64.1038	60.4954	79.3426	1.02337	3.64726e-14	1.89973e-12	fipr-4	V	10228043	10228460	-	362	protein_coding	-	-
WBGene00018026	10.3393	9.47005	11.1862	5.41254	4.02091	4.91736	1.1156	3.88485e-14	2.01009e-12	-	X	3789757	3792815	-	1712	protein_coding	-	-
WBGene00018470	35.0798	32.3981	30.7815	15.3498	15.9446	17.2837	1.01773	5.66964e-14	2.85786e-12	-	IV	7628206	7629042	-	510	protein_coding	-	-
WBGene00015758	8.88226	10.7361	10.9209	3.19386	4.88168	3.88739	1.36082	8.62001e-14	4.28969e-12	nhr-155	V	539460	541485	+	1138	protein_coding	PF00105:Zinc finger, C4 type (two domains)	zf-C4
WBGene00001691	7.60378	10.3744	8.2352	4.75516	3.79048	3.82509	1.09081	9.2126e-14	4.57003e-12	grd-2	V	20609794	20613929	+	3133	protein_coding	PF04155:Ground-like domain|PF01079:Hint module	-
WBGene00045177	39.7194	36.4271	31.2111	15.0628	16.553	17.4307	1.13085	9.97569e-14	4.93292e-12	-	IV	287305	288127	-	411	protein_coding	-	-
WBGene00000669	262.739	186.555	259.722	135.935	110.976	94.4149	1.05994	1.09438e-13	5.39455e-12	col-94	III	10986826	10987873	-	999	protein_coding	PF01484:Nematode cuticle collagen N-terminal domain|PF01391:Collagen triple helix repeat (20 copies)	Collagen
WBGene00009971	5.82998	5.55502	6.19919	2.59323	2.45995	2.35363	1.25481	2.65536e-13	1.28064e-11	-	V	13775751	13777767	+	1571	protein_coding	PF02408:CUB-like domain	-
WBGene00000029	11.8032	9.94439	10.648	4.01449	3.12036	5.34295	1.37289	2.67234e-13	1.28486e-11	abu-6	V	5160671	5161892	-	1174	protein_coding	-	-
WBGene00019090	34.4666	33.2694	30.7787	11.1042	15.7901	16.4358	1.18588	2.77133e-13	1.3243e-11	-	V	2015836	2016541	-	464	protein_coding	-	-
WBGene00016667	14.8779	13.6801	11.9821	4.156	2.06721	5.35359	1.80198	3.04922e-13	1.44824e-11	-	IV	5735019	5737106	+	740	protein_coding	-	-
WBGene00008047	9.58662	8.68581	7.27569	3.91942	3.35709	4.66371	1.0975	3.27488e-13	1.55071e-11	lact-7	X	11759198	11764535	+	2782	protein_coding	PF00144:Beta-lactamase	Beta-lactamase
WBGene00015546	25.811	30.1181	20.8008	9.1085	11.3378	13.0248	1.19873	4.19803e-13	1.96403e-11	-	X	16621807	16622739	+	877	protein_coding	-	-
WBGene00018113	13.3202	15.1325	12.0468	6.2144	5.25627	7.22742	1.11614	6.42996e-13	2.94647e-11	-	V	1779657	1782022	-	1279	protein_coding	-	-
WBGene00007344	52.6437	41.2373	46.8	20.7115	14.2936	25.9607	1.20866	8.27796e-13	3.76022e-11	-	X	12938695	12940792	-	997	protein_coding	-	-
WBGene00011536	41.5998	37.889	40.2628	18.4816	13.9706	23.254	1.10557	8.78516e-13	3.97904e-11	-	V	9620150	9621036	+	778	protein_coding	-	-
WBGene00016962	24.3419	22.0854	20.863	9.63278	9.89827	12.9725	1.04905	1.22228e-12	5.47259e-11	-	II	6583039	6584514	+	850	protein_coding	PF01682:DB module	-
WBGene00016915	20.9422	18.2466	21.8907	9.89108	7.86495	11.6553	1.05599	1.66977e-12	7.24771e-11	-	X	7842632	7845438	+	1167	protein_coding	PF01683:EB module	-
WBGene00003520	16.871	14.2127	14.3264	5.43385	4.47735	7.99938	1.33887	1.72537e-12	7.4683e-11	nas-1	III	13405965	13409292	+	1007	protein_coding	PF01400:Astacin (Peptidase family M12A)	Astacin
WBGene00017446	18.7895	14.8648	14.4804	6.69059	4.18909	4.69232	1.63258	4.20671e-12	1.76704e-10	-	X	6898650	6899948	-	394	protein_coding	-	-
WBGene00000687	51.0724	46.8714	43.814	19.732	19.1485	29.9519	1.04449	5.22756e-12	2.18997e-10	col-113	IV	7150663	7152501	-	1089	protein_coding	PF01391:Collagen triple helix repeat (20 copies)|PF01484:Nematode cuticle collagen N-terminal domain	Collagen
WBGene00002270	22.4553	21.2897	19.0294	10.8357	10.7307	9.06058	1.04186	8.06634e-12	3.30826e-10	lec-7	X	9852139	9852909	+	634	protein_coding	PF00337:Galactoside-binding lectin	-
WBGene00020241	13.2976	13.2894	10.4723	5.99377	4.91841	4.16509	1.30552	1.5108e-11	6.05326e-10	-	V	4119890	4120729	-	753	protein_coding	PF01549:ShK domain-like	ShTK
WBGene00007807	7.31145	7.05822	6.99319	3.29744	2.22345	3.72365	1.20761	2.65567e-11	1.04528e-09	-	V	15354833	15357572	+	1720	protein_coding	PF02408:CUB-like domain	-
WBGene00009384	32.995	30.063	33.7028	14.5371	9.88149	18.7225	1.16664	3.87193e-11	1.5088e-09	piit-1	V	11609096	11610149	-	827	protein_coding	PF00014:Kunitz/Bovine pancreatic trypsin inhibitor domain	Kunitz_BPTI
WBGene00000634	46.2142	42.2983	48.038	22.542	16.7666	28.5965	1.01069	5.63855e-11	2.16481e-09	col-58	I	6311229	6312413	+	994	protein_coding	PF01391:Collagen triple helix repeat (20 copies)|PF01484:Nematode cuticle collagen N-terminal domain	Collagen
WBGene00020239	7.31054	6.02657	5.26026	1.80343	2.1919	1.88525	1.66296	7.71462e-11	2.8978e-09	-	V	4115192	4116149	-	753	protein_coding	PF01549:ShK domain-like	ShTK
WBGene00001764	10.7117	13.0306	10.8255	5.03191	4.59617	5.63228	1.18231	8.79195e-11	3.26325e-09	gst-16	II	13622967	13624502	-	762	protein_coding	PF14497:Glutathione S-transferase, C-terminal domain|PF02798:Glutathione S-transferase, N-terminal domain	GST_N
WBGene00010509	25.4226	27.1274	24.9292	10.639	9.34517	15.5735	1.12297	8.84148e-11	3.27386e-09	-	V	20365708	20366939	-	672	protein_coding	PF03380:Caenorhabditis protein of unknown function, DUF282	-
WBGene00020618	3.1934	3.58122	4.83386	0.750062	0.692985	0.568313	2.54809	8.92717e-11	3.29778e-09	-	V	3397065	3397800	+	639	protein_coding	PF01579:Domain of unknown function (DUF19)	DUF19
WBGene00010832	10.1757	6.43885	6.71486	2.8811	3.02319	2.83815	1.41606	1.05034e-10	3.84369e-09	-	II	10318228	10319970	+	1012	protein_coding	-	-
WBGene00015449	3.16167	2.70834	2.86337	0.946706	0.541562	1.07861	1.75881	1.29677e-10	4.65824e-09	ugt-63	V	5108180	5110791	-	1561	protein_coding	PF00201:UDP-glucoronosyl and UDP-glucosyl transferase	UDPGT
WBGene00018937	33.6381	24.222	24.664	14.5166	12.0445	11.999	1.10041	1.33138e-10	4.7716e-09	-	X	3531841	3532811	-	498	protein_coding	-	-
WBGene00020478	8.19172	7.59567	6.51078	3.25708	3.06713	4.18568	1.08285	1.78696e-10	6.23283e-09	-	II	6792191	6799265	+	1680	protein_coding	-	-
WBGene00008575	11.2883	10.0153	9.38338	4.56287	4.22091	2.9449	1.39884	2.039e-10	7.09608e-09	scl-24	V	17486431	17487205	+	639	protein_coding	PF00188:Cysteine-rich secretory protein family	SCP
WBGene00019404	12.7751	13.247	14.7958	7.0291	4.623	7.65645	1.08254	2.04626e-10	7.10551e-09	-	X	4919019	4920988	-	1341	protein_coding	PF08840:BAAT / Acyl-CoA thioester hydrolase C terminal|PF04775:Acyl-CoA thioester hydrolase/BAAT N-terminal region	-
WBGene00018267	14.6017	13.3266	11.3677	4.1989	4.12883	5.333	1.519	2.30261e-10	7.96032e-09	-	II	4752388	4752942	+	390	protein_coding	PF06887:Protein of unknown function (DUF1265)	-
WBGene00016468	7.93369	6.49528	6.95337	3.35552	2.64679	4.40617	1.03899	2.44624e-10	8.41913e-09	-	X	7089228	7096449	-	3559	protein_coding	PF00090:Thrombospondin type 1 domain	TSP_1
WBGene00020646	10.3849	9.49658	8.83223	4.3702	3.5021	5.24076	1.12818	2.76606e-10	9.45788e-09	zmp-6	III	7245703	7247937	-	1115	protein_coding	PF00413:Matrixin	-
WBGene00003526	35.4419	31.2998	30.4041	13.6398	12.2831	21.2739	1.04331	3.42903e-10	1.15728e-08	nas-7	II	7400544	7402724	-	1347	protein_coding	PF01400:Astacin (Peptidase family M12A)	Astacin
WBGene00020616	5.94028	5.40064	7.00208	2.35937	1.07576	1.81089	1.81039	3.49591e-10	1.17478e-08	-	V	3400252	3401063	+	711	protein_coding	PF01579:Domain of unknown function (DUF19)	DUF19
WBGene00008482	7.356	7.48814	5.71423	3.44201	3.15381	3.54709	1.0207	4.1527e-10	1.38358e-08	cut-4	II	10436144	10440087	+	1787	protein_coding	-	-
WBGene00020766	24.3993	20.308	18.1268	9.32579	8.21263	12.5359	1.06128	7.0218e-10	2.24841e-08	-	X	2204050	2205063	-	848	protein_coding	-	-
WBGene00021084	59.1205	49.9817	54.475	22.3877	16.4923	33.7516	1.1721	7.16321e-10	2.289e-08	-	IV	3303980	3304567	+	537	protein_coding	-	-
WBGene00007717	6.63185	6.84848	7.05498	2.77413	2.82972	3.7296	1.13708	1.11361e-09	3.45951e-08	-	V	15053765	15056280	+	1195	protein_coding	-	-
WBGene00018543	5.57242	4.82381	6.3089	2.79888	2.69391	2.33431	1.10308	1.7188e-09	5.22527e-08	ugt-32	V	3841859	3844007	-	1584	protein_coding	PF00201:UDP-glucoronosyl and UDP-glucosyl transferase	UDPGT
WBGene00004098	5.48736	4.04198	5.05793	1.33991	1.37923	2.45071	1.48779	2.062e-09	6.17257e-08	pqn-2	V	10382442	10384063	+	1401	protein_coding	-	-
WBGene00009640	27.0131	25.9571	24.4125	11.9822	10.9414	14.9832	1.02777	2.40991e-09	7.1865e-08	nspc-10	X	12343609	12344043	+	390	protein_coding	-	-
WBGene00003527	34.5377	29.4097	29.6755	14.6737	10.8048	20.6336	1.02416	3.17965e-09	9.30433e-08	nas-8	IV	7114899	7119926	+	1576	protein_coding	PF01400:Astacin (Peptidase family M12A)|PF01549:ShK domain-like	Astacin
WBGene00013130	29.7388	31.5463	30.4038	14.3787	12.0768	17.3873	1.06415	3.24776e-09	9.4682e-08	-	I	11123740	11124094	+	300	protein_coding	-	-
WBGene00014245	31.4244	21.8127	20.6457	10.886	9.73565	13.1802	1.12536	3.34669e-09	9.72032e-08	-	II	9653109	9653952	-	521	protein_coding	-	-
WBGene00009561	5.2823	5.61718	4.93657	2.43804	2.1441	2.9833	1.06466	5.05747e-09	1.43167e-07	-	X	15420979	15425114	+	1671	protein_coding	-	-
WBGene00019382	11.3796	8.04752	9.76463	2.71706	2.9439	4.8847	1.45914	1.42482e-08	3.87879e-07	-	III	6890991	6891812	-	588	protein_coding	-	-
WBGene00019754	29.9674	23.6604	22.4276	9.71726	9.57794	15.7687	1.11367	1.60451e-08	4.33772e-07	-	V	5617601	5618319	+	559	protein_coding	-	-
WBGene00001715	10.7961	9.16329	10.8564	4.89275	3.87465	5.69489	1.09017	1.62489e-08	4.37768e-07	grl-6	X	6449959	6450939	-	800	protein_coding	PF04155:Ground-like domain	-
WBGene00000638	4.12858	3.10898	2.66417	1.17128	0.472213	1.00042	1.89844	1.84592e-08	4.93066e-07	col-62	I	7403291	7404374	-	1023	protein_coding	PF01391:Collagen triple helix repeat (20 copies)|PF01484:Nematode cuticle collagen N-terminal domain	Collagen
WBGene00044174	22.7593	15.0396	16.9645	6.41905	7.1886	9.3483	1.24846	2.58391e-08	6.7859e-07	fipr-5	V	10220981	10221417	-	392	protein_coding	-	-
WBGene00195068	64.6615	63.7367	51.4275	22.1893	26.3666	36.1028	1.08356	3.07836e-08	7.9377e-07	-	I	1215045	1217263	-	171	protein_coding	-	-
WBGene00020670	13.2794	11.9004	10.1688	4.9926	3.77401	6.70593	1.18644	3.79072e-08	9.6315e-07	-	X	3914765	3915848	-	704	protein_coding	-	-
WBGene00012961	6.15902	5.9755	6.37888	2.72239	2.96941	3.2983	1.04407	6.00247e-08	1.47708e-06	-	I	12095777	12097987	-	1071	protein_coding	-	-
WBGene00044175	30.2322	31.1489	23.1505	11.4117	10.4137	15.9333	1.15792	9.28185e-08	2.21771e-06	fipr-9	V	10221662	10221963	+	259	protein_coding	-	-
WBGene00018169	12.4031	12.3411	8.36216	2.38283	3.54528	4.78325	1.61753	9.50808e-08	2.26829e-06	nspb-2	IV	6591679	6592081	+	352	protein_coding	-	-
WBGene00015388	5.34131	5.42898	4.90292	3.05463	2.29454	2.42959	1.01679	1.05683e-07	2.47958e-06	-	X	5394508	5397400	-	1386	protein_coding	PF00753:Metallo-beta-lactamase superfamily	Lactamase_B
WBGene00019388	6.88243	7.4851	7.22535	3.45686	3.38999	3.74543	1.03165	1.46277e-07	3.35643e-06	-	V	1664650	1665950	+	855	protein_coding	-	-
WBGene00011365	4.34274	3.3951	2.98811	1.00647	0.694071	1.31355	1.81682	1.51839e-07	3.47385e-06	-	III	9247422	9248618	+	754	protein_coding	PF00097:Zinc finger, C3HC4 type (RING finger)	zf-C3HC4
WBGene00020394	3.40103	3.42921	3.26153	1.57837	1.67172	1.28252	1.16536	1.68695e-07	3.83143e-06	-	V	1842044	1844807	+	1493	protein_coding	PF00724:NADH:flavin oxidoreductase / NADH oxidase family	Oxidored_FMN
WBGene00016731	10.0969	9.53155	8.69823	4.84388	5.18191	2.52872	1.18667	1.85949e-07	4.18679e-06	-	I	5042102	5043453	-	940	protein_coding	PF01549:ShK domain-like	ShTK
WBGene00018424	2.03772	1.72953	2.04052	0.659633	0.498631	0.136308	2.19982	1.87436e-07	4.21422e-06	pgph-2	V	5770456	5771767	+	1211	protein_coding	PF13242:HAD-hyrolase-like|PF13344:Haloacid dehalogenase-like hydrolase	-
WBGene00001773	5.04534	6.0361	8.79085	2.09243	3.03937	1.88214	1.52047	1.89164e-07	4.24694e-06	gst-25	I	1451122	1453077	-	649	protein_coding	PF14497:Glutathione S-transferase, C-terminal domain	-
WBGene00011508	5.77983	6.52656	5.70713	2.94435	2.12893	1.85174	1.39252	2.9712e-07	6.47691e-06	-	II	8049049	8050564	-	624	protein_coding	-	-
WBGene00164969	14.9474	15.1216	10.8057	7.03802	4.52216	6.54459	1.17415	3.85345e-07	8.18125e-06	-	X	10967302	10967798	-	454	protein_coding	-	-
WBGene00044286	0.765886	1.08342	0.857164	0.148755	0.174918	0.184435	2.41683	6.49637e-07	1.32178e-05	ugt-35	V	10651995	10654265	-	1611	protein_coding	PF00201:UDP-glucoronosyl and UDP-glucosyl transferase	UDPGT
WBGene00018167	11.4351	16.1999	11.6753	4.33093	5.17348	5.03826	1.44067	7.92655e-07	1.5888e-05	nspb-4	IV	6598234	6598531	+	249	protein_coding	-	-
WBGene00015896	8.56037	8.40529	8.4469	3.14304	3.99637	5.27582	1.0305	8.63118e-07	1.71591e-05	-	II	5571074	5571969	+	826	protein_coding	PF04435:Domain of unknown function (DUF545)	-
WBGene00007212	2.62385	2.6252	2.77134	0.837652	1.22802	0.692378	1.55705	8.8455e-07	1.75629e-05	-	III	12813541	12816798	+	1049	protein_coding	-	-
WBGene00011041	8.19216	8.6259	8.75985	3.78909	1.8156	4.67225	1.31132	1.46813e-06	2.81485e-05	-	II	10192529	10193451	+	643	protein_coding	-	-
WBGene00009488	1.02736	1.08981	1.02105	0.331153	0.352311	0.349755	1.60762	1.82289e-06	3.4281e-05	oac-20	V	15978714	15981666	+	2171	protein_coding	PF01757:Acyltransferase family	-
WBGene00001388	1.66627	4.03117	3.01126	0.953642	0.678474	0.41731	2.11627	1.94086e-06	3.63209e-05	far-4	V	12998427	12999659	-	712	protein_coding	PF05823:Nematode fatty acid retinoid binding protein (Gp-FAR-1)	-
WBGene00021083	5.62145	8.22742	8.80952	1.54042	1.44168	3.63789	1.76246	3.16477e-06	5.56901e-05	-	IV	3305898	3306541	+	363	protein_coding	-	-
WBGene00002105	7.00881	8.23465	7.82692	3.19526	2.8489	2.1332	1.51354	3.23044e-06	5.65906e-05	ins-22	III	10026289	10026673	+	325	protein_coding	-	-
WBGene00045024	5.44403	6.75824	5.66326	2.07485	1.96053	3.75157	1.19233	3.93049e-06	6.74922e-05	-	IV	10596805	10600030	+	924	protein_coding	-	-
WBGene00000048	3.55481	2.9867	2.81729	1.50641	1.20199	1.90232	1.01557	4.86466e-06	8.23567e-05	acr-9	X	13642348	13646898	-	1909	protein_coding	PF02932:Neurotransmitter-gated ion-channel transmembrane region|PF02931:Neurotransmitter-gated ion-channel ligand binding domain	Neur_chan_LBD
WBGene00017780	2.34949	2.00679	1.96122	1.14015	1.04142	0.927686	1.02819	5.42889e-06	9.07292e-05	-	X	806993	810794	-	2242	protein_coding	-	-
WBGene00015918	2.18575	2.08113	1.55296	0.967227	0.726369	0.893537	1.16883	5.44232e-06	9.07897e-05	-	II	5599930	5603294	-	2106	protein_coding	-	-
WBGene00012260	9.77547	9.44238	6.5329	4.28827	3.21647	5.06954	1.03013	5.87385e-06	9.75396e-05	-	X	11084018	11085274	-	801	protein_coding	-	-
WBGene00007251	22.0193	19.0312	17.5397	4.8994	4.40134	12.9414	1.38859	6.33445e-06	0.000104411	nspb-9	II	14580859	14581275	+	375	protein_coding	-	-
WBGene00045146	20.2826	17.9258	14.7884	9.71974	5.68031	10.8696	1.00958	6.48686e-06	0.000106699	-	IV	14950652	14954226	+	489	protein_coding	-	-
WBGene00012304	2.65574	2.35147	2.34837	0.824893	1.04596	1.31967	1.199	6.84362e-06	0.000112095	cutl-4	V	17733568	17739899	-	1501	protein_coding	-	-
WBGene00045460	4.46551	3.71162	3.24561	1.33773	1.4125	1.36899	1.4711	8.02092e-06	0.000128945	-	V	12751603	12752507	-	627	protein_coding	-	-
WBGene00000680	2.31867	2.48469	1.73608	0.867335	0.611928	0.57353	1.6807	8.51174e-06	0.000136136	col-106	IV	1459866	1460786	-	921	protein_coding	PF01484:Nematode cuticle collagen N-terminal domain|PF01391:Collagen triple helix repeat (20 copies)	Collagen
WBGene00045322	2.05988	1.76883	0.459232	0.351128	0.132713	0.453487	2.17877	1.58962e-05	0.000240925	-	II	14713340	14718225	-	1820	pseudogene	PF04960:Glutaminase|PF12796:Ankyrin repeats (3 copies)	-
WBGene00009431	1.67023	1.22861	1.61472	0.720445	0.478186	0.755266	1.20493	2.08917e-05	0.000308265	dct-17	V	13727763	13730776	-	2273	protein_coding	PF02408:CUB-like domain	-
WBGene00023501	3.01704	2.87687	2.31031	0.95223	0.85311	1.09317	1.49625	2.3741e-05	0.000344135	-	IV	17442827	17443738	+	755	protein_coding	-	-
WBGene00020873	11.1829	11.2492	7.79482	4.58535	4.37831	4.48829	1.16867	2.56294e-05	0.000369111	-	V	3262571	3263235	+	331	pseudogene	-	-
WBGene00017424	1.52016	1.51256	1.44244	0.611906	0.56067	0.574753	1.36167	4.36792e-05	0.00060188	-	X	596314	599553	-	1436	protein_coding	-	-
WBGene00018873	3.57192	3.26064	3.44566	1.52267	2.0069	1.61358	1.00545	8.38173e-05	0.00108691	-	II	5874507	5876101	-	1023	protein_coding	PF06852:Protein of unknown function (DUF1248)	-
WBGene00009099	4.15062	2.71392	3.91998	1.16445	1.91696	1.89292	1.11474	8.62313e-05	0.00111452	-	V	9577332	9579946	+	1029	protein_coding	-	-
WBGene00013487	0.206328	0.32322	0.421325	0.101299	0.0291711	0.0239231	2.66533	0.000109524	0.00138241	egas-2	V	18650343	18656165	+	2760	protein_coding	PF00858:Amiloride-sensitive sodium channel	-
WBGene00007250	71.3634	66.6733	55.1989	18.9087	13.9623	34.5183	1.52293	0.000116833	0.00146402	nspb-8	II	14580254	14581043	-	395	protein_coding	-	-
WBGene00219322	4.6525	3.91123	4.58058	1.67818	1.69143	1.10971	1.56897	0.000122666	0.00152975	-	II	2169062	2169511	-	357	protein_coding	-	-
WBGene00012947	0.606331	1.28848	0.835741	0.136084	0.137159	0.309329	2.21136	0.000136187	0.00168226	-	I	11830985	11833166	-	1174	protein_coding	PF03409:Transmembrane glycoprotein	-
WBGene00015878	3.5098	3.82485	2.74364	1.53855	1.17853	1.42433	1.28403	0.000142312	0.00174962	-	V	3339348	3340092	+	649	protein_coding	PF01579:Domain of unknown function (DUF19)	DUF19
WBGene00005444	2.63129	2.45245	1.73212	1.08788	0.391597	1.02767	1.43486	0.000145184	0.00177933	srh-237	V	17090362	17091693	+	1028	protein_coding	PF10318:Serpentine type 7TM GPCR chemoreceptor Srh	-
WBGene00268213	1.99813	2.62464	3.33338	0.780797	0.908033	1.14183	1.49534	0.000148476	0.00181399	-	V	3350177	3350967	+	665	protein_coding	PF01579:Domain of unknown function (DUF19)	DUF19
WBGene00015876	5.20276	5.54092	4.82914	2.1231	2.34047	3.07105	1.04372	0.000154916	0.00188529	-	V	3348630	3349401	+	602	pseudogene	-	-
WBGene00012293	2.41551	1.88313	2.21963	1.12597	1.07182	0.87899	1.09096	0.000176283	0.00210757	-	V	14824664	14829533	+	1277	protein_coding	PF07857:Transmembrane family, TMEM144 of transporters	-
WBGene00020613	3.9242	2.53603	3.63393	1.38257	1.31607	1.01581	1.45155	0.000188062	0.00223133	-	V	3408912	3409519	+	520	protein_coding	PF13905:Thioredoxin-like	-
WBGene00018535	4.12932	2.80384	3.2107	1.22977	1.61671	1.63522	1.17417	0.000198896	0.00234032	-	X	3765324	3766626	-	747	protein_coding	PF02343:TRA-1 regulated protein R03H10.4	-
WBGene00007990	5.43691	5.48605	4.83153	2.48571	3.53024	1.58765	1.06658	0.000211898	0.00247838	fipr-23	I	14153270	14154168	-	707	protein_coding	-	-
WBGene00020611	0.741492	0.530283	0.65652	0.25353	0.196563	0.1612	1.66836	0.00023394	0.00269981	-	V	3413344	3417770	+	2048	protein_coding	-	-
WBGene00018050	4.88935	3.62006	2.55476	1.25874	1.90302	1.76074	1.16287	0.000243797	0.00278886	clec-139	II	4619988	4621741	-	825	protein_coding	-	-
WBGene00008493	5.96636	4.72639	4.21732	2.24039	2.10235	2.4904	1.12052	0.000246365	0.00281411	-	II	13998497	13999064	-	517	protein_coding	PF01549:ShK domain-like	ShTK
WBGene00009213	3.85322	3.42558	2.64003	1.42239	1.54831	1.41085	1.17927	0.000259259	0.00293867	thn-1	IV	12380104	12380857	+	702	protein_coding	PF00314:Thaumatin family	Thaumatin
WBGene00005654	1.87587	2.08775	1.95602	0.906982	0.677143	1.05511	1.16363	0.000261187	0.00295533	srr-3	V	16506897	16508705	-	1189	protein_coding	PF03268:Caenorhabditis protein of unknown function, DUF267	-
WBGene00010212	0.7491	1.04083	0.573627	0.0945717	0.190637	0.260567	2.09812	0.000270422	0.00304439	fbxa-192	V	17640672	17650527	-	1267	protein_coding	PF00646:F-box domain|PF01827:FTH domain	F-box
WBGene00001704	5.28829	6.08526	6.44729	2.22544	2.30204	4.25985	1.01514	0.000276062	0.00309229	grd-15	I	13564567	13566362	+	682	protein_coding	PF04155:Ground-like domain	-
WBGene00003531	2.93418	2.20632	2.48653	1.58051	0.96243	1.19753	1.03005	0.000332799	0.0036502	nas-12	IV	10224023	10226342	+	1213	protein_coding	PF01400:Astacin (Peptidase family M12A)|PF01549:ShK domain-like	Astacin
WBGene00007869	6.08913	5.73411	3.54777	2.28392	3.03184	2.34826	1.0059	0.000347236	0.0037864	-	IV	12925866	12926805	-	717	protein_coding	PF02520:Domain of unknown function DUF148	-
WBGene00016669	8.02223	8.77312	4.41262	3.70879	3.06713	3.30138	1.07385	0.000697186	0.00695672	ilys-2	IV	2467681	2468810	+	420	protein_coding	PF05497:Destabilase	-
WBGene00018056	0.514577	0.74769	1.75129	0.288729	0.242507	0.0795514	2.34984	0.000835747	0.00807472	-	V	3287995	3289385	-	830	protein_coding	PF06162:Putative pyroglutamyl peptidase PgaPase_1	-
WBGene00019372	1.91353	1.6161	1.70951	0.536838	0.892777	1.08715	1.0506	0.000911391	0.00868377	-	II	6423112	6424925	+	1488	protein_coding	-	-
WBGene00000436	3.57004	2.77554	2.60042	1.09929	0.738645	1.63555	1.34766	0.000970093	0.00915379	ceh-12	I	5840289	5841888	+	545	protein_coding	PF00046:Homeobox domain	Homeobox
WBGene00019450	0.711558	1.16314	2.05378	0.138203	0.60361	0.304626	1.9311	0.000982141	0.00924514	-	V	585848	587250	+	867	protein_coding	PF05050:Methyltransferase FkbM domain	-
WBGene00001722	2.36727	2.1598	2.48726	0.973035	1.30762	1.03408	1.08972	0.00109282	0.0101524	grl-13	V	4362722	4364650	-	862	protein_coding	PF04155:Ground-like domain	-
WBGene00020863	2.02747	1.91602	2.03772	1.01318	0.644958	0.79339	1.29248	0.00116367	0.0107278	-	V	9068368	9069694	-	749	protein_coding	-	-
WBGene00007874	1.10179	1.60806	0.843697	0.0662368	0.333799	0.328496	2.2739	0.00116735	0.0107553	-	IV	12938213	12939071	+	603	protein_coding	PF02520:Domain of unknown function DUF148	-
WBGene00007506	2.49932	1.37045	1.28399	0.878697	0.885635	0.616258	1.11545	0.00122046	0.0111591	-	IV	9371508	9373636	+	1500	protein_coding	-	-
WBGene00044446	1.48078	1.15264	0.701947	0.237389	0.239264	0.294328	2.09974	0.00123589	0.0112665	-	III	8004397	8005887	+	673	protein_coding	-	-
WBGene00044900	9.57085	8.1484	6.10744	2.68509	3.72116	4.16141	1.16432	0.00139942	0.0124317	cnc-11	V	1442588	1442876	+	238	protein_coding	-	-
WBGene00015884	1.3458	1.36185	0.687035	0.404532	0.298999	0.601873	1.36343	0.00141544	0.0125455	-	V	3340179	3342006	-	1481	protein_coding	-	-
WBGene00020615	1.40633	1.79096	1.35239	0.743212	0.665849	0.841841	1.01677	0.00154433	0.0135267	-	V	3402631	3405161	+	1451	pseudogene	-	-
WBGene00018162	5.90811	4.82883	3.35664	1.92486	0.646685	1.98878	1.61161	0.00156986	0.0137223	nspb-3	IV	6594655	6594954	-	249	protein_coding	-	-
WBGene00020327	1.38693	1.77694	1.95187	1.19885	0.635958	0.443314	1.18971	0.00169408	0.0146252	clec-21	II	1582876	1584240	-	1266	protein_coding	PF00431:CUB domain|PF00059:Lectin C-type domain	CUB
WBGene00013007	1.27527	0.789626	1.1541	0.422826	0.295037	0.5108	1.37978	0.00189973	0.0160808	-	II	13585705	13589033	+	1228	protein_coding	PF03407:Nucleotide-diphospho-sugar transferase	-
WBGene00014698	6.13979	4.28637	3.91798	2.69143	1.19358	2.22465	1.22453	0.00194855	0.0164406	-	I	14154769	14155249	-	371	protein_coding	-	-
WBGene00009152	2.2332	2.12945	1.75758	1.14862	0.947203	0.474709	1.27048	0.00211408	0.0175157	-	V	16435855	16436736	+	765	protein_coding	PF01549:ShK domain-like	ShTK
WBGene00008551	0.845337	0.762386	1.00446	0.26987	0.519274	0.283903	1.29976	0.00223054	0.0182771	lgc-36	V	11256521	11258996	-	1628	protein_coding	PF02931:Neurotransmitter-gated ion-channel ligand binding domain|PF02932:Neurotransmitter-gated ion-channel transmembrane region	Neur_chan_LBD
WBGene00022547	1.50311	1.55029	1.09621	0.783153	0.576822	0.597535	1.08808	0.00235602	0.0191546	-	V	8736674	8738437	+	1326	protein_coding	PF05218:Protein of unknown function (DUF713)	-
WBGene00006979	1.47836	1.57079	1.01886	0.456229	0.752451	0.411387	1.3396	0.00270295	0.0214397	zig-2	X	12340378	12341438	-	963	protein_coding	PF07679:Immunoglobulin I-set domain	I-set
WBGene00012437	23.5386	17.7016	18.5101	11.0884	4.62126	10.4808	1.19463	0.00280393	0.0220726	nmy-3	IV	9274416	9283113	+	4643	protein_coding	PF00063:Myosin head (motor domain)	Myosin_head
WBGene00015281	3.64167	3.34847	2.26576	1.14937	1.15845	1.42506	1.30208	0.00290965	0.0227445	-	IV	6638556	6639271	+	417	protein_coding	-	-
WBGene00017743	0.870273	0.753134	1.48964	0.172344	0.34741	0.462977	1.65829	0.00304786	0.0236239	-	II	34204	35262	+	927	protein_coding	-	-
WBGene00007243	97.086	71.9165	70.7101	29.1235	25.4956	55.5733	1.12406	0.00311811	0.0241206	nspb-7	II	14578313	14578597	+	240	protein_coding	-	-
WBGene00018575	0.84653	0.936083	0.915154	0.565793	0.253449	0.433025	1.11198	0.00340953	0.0259383	clec-119	II	1255937	1258353	+	1906	protein_coding	-	-
WBGene00020252	2.81914	1.15207	3.47801	0.659089	0.664293	0.762696	1.83671	0.00437495	0.0320051	-	II	4490408	4490865	-	303	protein_coding	PF01549:ShK domain-like	ShTK
WBGene00007246	89.1767	73.371	75.404	25.1294	20.4635	54.6104	1.25085	0.00459661	0.0333904	nspb-10	II	14587957	14588241	-	240	protein_coding	-	-
WBGene00013492	0.622815	0.3973	0.581614	0.319629	0.167519	0.264195	1.09119	0.00504261	0.0359296	-	V	16700199	16704409	+	3124	protein_coding	PF16187:Middle or third domain of peptidase_M16|PF00675:Insulinase (Peptidase family M16)|PF05193:Peptidase M16 inactive domain	-
WBGene00016921	0.826447	0.959884	1.43225	0.695577	0.258289	0.272341	1.41622	0.00512388	0.0363935	-	V	7533247	7535074	+	1091	protein_coding	PF03567:Sulfotransferase family	-
WBGene00138724	5.4193	5.62642	5.72007	1.47929	1.61522	4.38147	1.14818	0.0060741	0.041702	-	V	12992654	12992977	-	324	protein_coding	-	-
WBGene00022698	5.2349	3.53449	2.44005	1.72406	1.06191	2.13759	1.17007	0.00635987	0.0431591	-	III	8398711	8399240	+	417	protein_coding	PF10853:Protein of unknown function (DUF2650)	-
WBGene00010707	0.938473	1.25282	1.17378	0.710877	0.610344	0.348201	1.03448	0.006501	0.043957	cyp-14A3	X	13271877	13274218	-	1517	protein_coding	PF00067:Cytochrome P450	p450
WBGene00003845	1.06366	0.835914	1.40971	0.41318	0.48585	0.569204	1.17448	0.00668562	0.0449138	odd-1	III	7108322	7109741	+	1160	protein_coding	-	-
WBGene00119204	4.62718	4.04575	3.79049	1.17739	2.09953	2.84473	1.01434	0.00679955	0.0455812	-	V	12608093	12608974	-	441	protein_coding	-	-
pH3.13 VS pH6.33
gene_id	pH3_1_fpkm	pH3_2_fpkm	pH3_3_fpkm	pH6_1_fpkm	pH6_2_fpkm	pH6_3_fpkm	log2FoldChange	pvalue	padj	gene_name	gene_chr	gene_start	gene_end	gene_strand	gene_length	gene_biotype	gene_description	tf_family
WBGene00001387	1511.77	1854.41	1742.93	166.805	172.356	178.764	3.30436	3.92159e-248	3.16609e-244	far-3	V	12996787	12997524	-	675	protein_coding	PF05823:Nematode fatty acid retinoid binding protein (Gp-FAR-1)	-
WBGene00017390	144.735	155.732	148.419	14.5816	14.9097	17.3803	3.25697	2.89507e-159	5.19407e-156	-	II	5496540	5497062	+	378	protein_coding	-	-
WBGene00003763	281.014	320.304	327.686	33.8891	41.781	40.2669	3.00334	7.91182e-137	1.27752e-133	nlp-25	V	19607511	19608346	+	264	protein_coding	-	-
WBGene00021627	154.233	155.286	152.021	41.8074	38.3449	38.9896	1.95618	5.38423e-131	7.24493e-128	-	V	4431791	4433185	-	1348	protein_coding	-	-
WBGene00017567	166.268	150.061	147.878	21.8488	21.1245	25.8227	2.75272	3.65819e-116	4.2192e-113	-	V	7413437	7413840	+	404	protein_coding	-	-
WBGene00014244	330.231	299.196	287.965	74.2322	77.0879	78.6323	1.99821	2.58562e-114	2.78333e-111	-	II	9654345	9655616	-	1011	protein_coding	PF02274:Amidinotransferase	-
WBGene00001500	51.6027	52.0413	48.4778	7.49622	7.67346	7.06748	2.77894	9.71578e-106	9.22828e-103	ftn-1	V	7546468	7548012	-	682	protein_coding	PF00210:Ferritin-like domain	Ferritin
WBGene00045276	205.502	189.622	173.309	31.2986	27.7006	35.3949	2.59024	2.53165e-102	2.27103e-99	-	V	7416116	7416628	+	513	protein_coding	-	-
WBGene00003511	313.446	311.885	330.714	104.686	108.548	103.299	1.5969	2.36765e-99	1.91152e-96	mxl-3	X	13349639	13350804	-	1008	protein_coding	PF00010:Helix-loop-helix DNA-binding domain	HLH
WBGene00044479	40.6185	43.229	38.7517	1.29363	2.20023	1.47025	4.6381	2.0731e-93	1.59401e-90	-	IV	4292869	4293611	+	494	protein_coding	-	-
WBGene00009617	34.2457	33.3242	33.1803	8.45462	8.68928	7.67683	2.02531	1.6059e-91	1.17866e-88	-	X	10279599	10282842	+	1918	protein_coding	PF00999:Sodium/hydrogen exchanger family	Na_H_Exchanger
WBGene00045275	90.1187	77.1134	64.3454	6.42612	6.27757	7.10941	3.54633	1.45043e-89	1.01826e-86	-	V	7414941	7415344	+	404	protein_coding	-	-
WBGene00010931	43.2529	46.1666	48.8324	11.3653	10.5822	9.52838	2.13897	5.34557e-84	3.59645e-81	-	V	19761051	19766763	+	1476	protein_coding	PF07690:Major Facilitator Superfamily	MFS_1
WBGene00008647	273.878	203.728	228.282	31.8192	34.5554	23.1121	2.98267	7.95965e-83	5.14098e-80	-	V	12053952	12056320	+	1377	protein_coding	PF07690:Major Facilitator Superfamily	MFS_1
WBGene00019090	96.118	106.476	112.327	11.1042	15.7901	16.4358	2.85986	1.56253e-81	9.7039e-79	-	V	2015836	2016541	-	464	protein_coding	-	-
WBGene00010422	645.92	617.351	593.154	145.775	187.646	159.44	1.91565	4.6715e-70	2.60106e-67	-	I	9154228	9154789	-	434	protein_coding	-	-
WBGene00015758	24.7609	26.2914	25.1012	3.19386	4.88168	3.88739	2.67393	1.51479e-67	7.8901e-65	nhr-155	V	539460	541485	+	1138	protein_coding	PF00105:Zinc finger, C4 type (two domains)	zf-C4
WBGene00010625	152.078	112.199	157.186	27.2106	25.3806	20.6501	2.52753	1.52694e-64	7.70482e-62	-	V	10339500	10340971	+	1004	protein_coding	PF00248:Aldo/keto reductase family	Aldo_ket_red
WBGene00007989	34.1356	28.4895	47.9602	2.90919	2.7489	2.05397	3.85101	1.96188e-62	9.59954e-60	fipr-22	I	14155470	14156316	+	659	protein_coding	-	-
WBGene00018601	94.4684	116.47	100.589	15.5325	21.3705	19.6656	2.46285	1.89197e-59	8.98521e-57	-	I	5332249	5332780	-	324	protein_coding	-	-
WBGene00001388	19.32	15.7582	17.3831	0.953642	0.678474	0.41731	4.70904	3.28376e-59	1.51494e-56	far-4	V	12998427	12999659	-	712	protein_coding	PF05823:Nematode fatty acid retinoid binding protein (Gp-FAR-1)	-
WBGene00002270	51.9243	56.9841	44.1773	10.8357	10.7307	9.06058	2.32797	3.23254e-56	1.38031e-53	lec-7	X	9852139	9852909	+	634	protein_coding	PF00337:Galactoside-binding lectin	-
WBGene00020672	738.135	606.773	677.418	218.231	209.88	178.69	1.7389	3.24838e-56	1.38031e-53	-	X	5647378	5650213	+	955	protein_coding	PF02274:Amidinotransferase	-
WBGene00012886	56.7784	54.5486	54.177	16.1062	14.7279	12.615	1.9355	2.89691e-53	1.14089e-50	-	IV	13796255	13797904	-	615	protein_coding	-	-
WBGene00007992	51.4782	68.5806	86.8733	6.54611	7.26714	9.64537	3.13593	2.23638e-49	8.207e-47	fipr-24	I	14157611	14158076	+	421	protein_coding	-	-
WBGene00011450	98.417	93.9959	97.6509	12.9869	18.6051	9.11425	2.84099	1.44103e-48	5.17075e-46	ttr-22	V	12241409	12241945	+	489	protein_coding	PF01060:Transthyretin-like family	-
WBGene00001811	34.206	34.641	29.6848	11.614	11.4773	11.7851	1.50081	6.20896e-48	2.17948e-45	haf-1	IV	17376427	17379317	+	2115	protein_coding	PF00664:ABC transporter transmembrane region|PF00005:ABC transporter	ABC_membrane
WBGene00194869	30.6356	35.7447	32.0881	3.29894	4.51249	3.31112	3.15572	1.53222e-47	5.26399e-45	-	IV	11737031	11737369	-	339	protein_coding	-	-
WBGene00016013	28.9548	21.9777	25.6706	6.88391	6.51202	7.03	1.90798	1.91863e-47	6.4542e-45	ugt-66	III	6192116	6194580	-	1700	protein_coding	PF00201:UDP-glucoronosyl and UDP-glucosyl transferase	UDPGT
WBGene00014251	38.7976	34.2595	40.6796	8.50869	8.62631	10.9219	2.01607	3.1154e-45	1.02662e-42	gstk-1	II	9656689	9657719	+	798	protein_coding	PF01323:DSBA-like thioredoxin domain	DSBA
WBGene00017789	135.068	129.861	129.943	63.1322	62.7996	65.6017	1.04571	4.1597e-44	1.31699e-41	-	V	7435413	7436962	+	1550	protein_coding	-	-
WBGene00000698	19.0814	23.4074	19.9532	5.02751	5.20796	5.51192	1.98868	8.80457e-44	2.73399e-41	col-124	IV	10216450	10217643	+	1144	protein_coding	PF01484:Nematode cuticle collagen N-terminal domain	-
WBGene00018946	38.1923	33.2886	35.7077	9.90488	10.7925	8.71813	1.87096	1.02821e-43	3.13255e-41	-	X	1391800	1393991	-	746	protein_coding	-	-
WBGene00013079	236.815	235.821	249.43	101.215	105.93	112.901	1.17526	3.66995e-43	1.09738e-40	ttr-26	V	18558748	18560308	-	586	protein_coding	PF01060:Transthyretin-like family	-
WBGene00018543	16.4283	12.5137	11.9503	2.79888	2.69391	2.33431	2.39121	8.86351e-43	2.60217e-40	ugt-32	V	3841859	3844007	-	1584	protein_coding	PF00201:UDP-glucoronosyl and UDP-glucosyl transferase	UDPGT
WBGene00011006	34.4394	30.9482	35.5422	10.744	11.1445	12.7834	1.54128	3.88855e-42	1.12122e-39	ugt-47	V	10096305	10098597	-	1658	protein_coding	PF00201:UDP-glucoronosyl and UDP-glucosyl transferase	UDPGT
WBGene00017379	108.649	105.037	111.622	43.425	45.7378	42.0751	1.31237	1.40459e-41	3.97894e-39	-	X	17398593	17399357	+	470	protein_coding	-	-
WBGene00014700	27.7599	37.9662	31.9575	1.05904	1.21988	0.625262	5.10406	5.1634e-41	1.36678e-38	-	I	14150731	14151041	-	264	protein_coding	-	-
WBGene00020962	29.9299	27.6919	26.617	11.4618	11.0736	10.1397	1.36997	5.2676e-39	1.329e-36	-	V	2647037	2652712	-	1934	protein_coding	PF02733:Dak1 domain|PF02734:DAK2 domain	-
WBGene00003610	33.6392	30.3822	29.7883	10.8296	12.5747	10.3997	1.4761	6.45445e-39	1.60338e-36	nhr-11	IV	9070010	9073622	+	1892	protein_coding	PF00105:Zinc finger, C4 type (two domains)|PF00104:Ligand-binding domain of nuclear hormone receptor	Hormone_recep
WBGene00008628	84.3621	91.3516	79.1788	33.613	37.7109	34.5973	1.26963	2.05964e-38	5.03894e-36	ttr-21	V	13853834	13855260	-	1376	protein_coding	PF01060:Transthyretin-like family	-
WBGene00007990	19.9001	18.0385	20.1714	2.48571	3.53024	1.58765	2.95188	3.83946e-38	9.25309e-36	fipr-23	I	14153270	14154168	-	707	protein_coding	-	-
WBGene00016805	36.1839	32.478	39.016	14.108	12.8897	14.2292	1.38604	5.985e-38	1.42117e-35	-	II	111621	114454	+	1877	protein_coding	-	-
WBGene00015340	1381.69	1710.44	1616.59	363.713	390.123	541.712	1.86365	5.44628e-36	1.2563e-33	-	V	4918154	4918585	-	301	protein_coding	-	-
WBGene00014006	204.699	174.408	221.524	67.0769	68.9963	50.5588	1.6889	1.22162e-34	2.63007e-32	-	IV	10900370	10901386	+	811	protein_coding	PF02520:Domain of unknown function DUF148	-
WBGene00015483	113.148	91.7668	102.293	31.6752	34.6051	22.8135	1.7889	7.71176e-33	1.57623e-30	-	III	6410033	6412014	-	1382	protein_coding	PF01261:Xylose isomerase-like TIM barrel	-
WBGene00008390	21.8802	24.2282	22.4977	6.58623	7.96588	7.11606	1.66599	1.31073e-32	2.61289e-30	-	V	14092792	14093986	+	849	protein_coding	PF01579:Domain of unknown function (DUF19)	DUF19
WBGene00044900	27.1699	31.4282	36.3484	2.68509	3.72116	4.16141	3.15807	1.75526e-32	3.45636e-30	cnc-11	V	1442588	1442876	+	238	protein_coding	-	-
WBGene00015918	4.28006	4.38636	4.61613	0.967227	0.726369	0.893537	2.35967	5.75842e-32	1.08843e-29	-	II	5599930	5603294	-	2106	protein_coding	-	-
WBGene00016670	21.7629	25.5674	24.6346	4.94841	5.87811	4.74756	2.21462	7.08666e-32	1.31527e-29	ilys-3	IV	2464456	2465401	+	452	protein_coding	PF05497:Destabilase	-
WBGene00020315	26.7391	27.9416	30.0993	11.5105	10.3612	12.3113	1.31058	2.01259e-31	3.57113e-29	-	III	6898016	6900605	+	1558	protein_coding	-	-
WBGene00001779	40.0935	66.2391	31.9059	6.68747	7.04946	7.25189	2.72262	2.39995e-31	4.21217e-29	gst-31	II	15174271	15174965	-	651	protein_coding	PF14497:Glutathione S-transferase, C-terminal domain|PF02798:Glutathione S-transferase, N-terminal domain	GST_N
WBGene00021083	20.7288	28.9511	28.6688	1.54042	1.44168	3.63789	3.53566	3.244e-31	5.51377e-29	-	IV	3305898	3306541	+	363	protein_coding	-	-
WBGene00005715	8.7532	8.4671	7.52177	1.41922	1.51216	1.37418	2.5283	3.67844e-31	6.18706e-29	srv-4	IV	4285403	4288432	-	985	protein_coding	-	-
WBGene00019236	96.1681	105.95	114.168	25.8968	27.7075	38.2005	1.78274	6.727e-31	1.09718e-28	-	V	4911712	4912381	-	401	protein_coding	-	-
WBGene00003766	47.3601	59.6585	68.962	15.3247	15.2025	14.163	1.98007	1.49867e-30	2.41991e-28	nlp-28	V	3987900	3988312	+	331	protein_coding	-	-
WBGene00016180	51.8816	58.5514	52.6905	20.9951	21.6658	24.431	1.28265	1.61618e-30	2.58381e-28	-	IV	8487497	8488481	+	877	protein_coding	PF02520:Domain of unknown function DUF148	-
WBGene00003633	46.3528	47.1184	51.2771	21.6801	21.2646	23.9736	1.11392	1.67984e-30	2.65926e-28	nhr-43	IV	11899683	11902910	+	1647	protein_coding	PF00104:Ligand-binding domain of nuclear hormone receptor|PF00105:Zinc finger, C4 type (two domains)	Hormone_recep
WBGene00003473	247.856	321.155	294.388	103.011	106.414	120.638	1.3889	2.49673e-30	3.91404e-28	mtl-1	V	6691371	6691863	-	373	protein_coding	-	-
WBGene00018267	22.4089	26.9468	22.6211	4.1989	4.12883	5.333	2.39244	5.32613e-30	8.11331e-28	-	II	4752388	4752942	+	390	protein_coding	PF06887:Protein of unknown function (DUF1265)	-
WBGene00021494	32.3495	29.6541	31.0005	9.76855	8.13857	5.53486	1.99532	2.17112e-29	3.24603e-27	-	V	1960137	1961403	-	1014	protein_coding	PF03762:Vitelline membrane outer layer protein I (VOMI)	-
WBGene00009439	72.5234	71.0892	67.3395	34.9616	37.1263	31.9517	1.02288	2.16165e-27	3.03515e-25	mlcd-1	III	4566279	4568144	-	1492	protein_coding	PF05292:Malonyl-CoA decarboxylase C-terminal domain|PF17408:Malonyl-CoA decarboxylase N-terminal domain	-
WBGene00016892	5.22748	3.52488	4.75468	0.382819	0.128614	0.342795	3.96889	2.75029e-27	3.82835e-25	pgph-3	V	5762494	5763846	-	1252	protein_coding	PF13344:Haloacid dehalogenase-like hydrolase|PF13242:HAD-hyrolase-like	-
WBGene00022680	86.9977	79.2151	93.9353	45.1285	41.5838	43.2298	1.00326	5.19459e-27	7.16898e-25	-	IV	4520181	4525043	-	2456	protein_coding	-	-
WBGene00022679	981.936	912.44	982.429	523.599	430.275	471.076	1.0156	8.27293e-27	1.12255e-24	-	IV	4515044	4517169	-	1929	protein_coding	-	-
WBGene00004225	31.8114	28.4447	31.8102	15.8549	14.7417	14.0229	1.04745	9.54227e-27	1.28399e-24	ptr-11	I	160172	166819	-	2698	protein_coding	PF02460:Patched family	-
WBGene00021478	14.934	19.0021	16.6162	2.8595	3.53287	2.89729	2.45063	8.79555e-26	1.13617e-23	-	V	3767204	3767734	+	433	protein_coding	-	-
WBGene00001785	12.628	20.1839	10.8765	2.02874	1.78916	1.15286	3.15272	1.4003e-25	1.79449e-23	gst-37	V	1921621	1922381	+	630	protein_coding	PF14497:Glutathione S-transferase, C-terminal domain|PF02798:Glutathione S-transferase, N-terminal domain	GST_N
WBGene00001695	52.2409	38.6562	49.2696	19.5097	15.949	18.6262	1.37525	8.20864e-25	1.04366e-22	grd-6	V	9221866	9224354	+	1994	protein_coding	PF04155:Ground-like domain	-
WBGene00001787	107.016	145.204	89.518	32.7881	38.8143	32.5409	1.7178	8.28761e-25	1.04547e-22	gst-39	II	15171163	15171912	-	698	protein_coding	PF14497:Glutathione S-transferase, C-terminal domain|PF02798:Glutathione S-transferase, N-terminal domain	GST_N
WBGene00019008	80.3932	71.2328	67.2586	33.7885	35.7614	36.8883	1.04211	2.03179e-24	2.52365e-22	pdxk-1	I	4848425	4850717	+	1227	protein_coding	PF00294:pfkB family carbohydrate kinase	PfkB
WBGene00020149	142.747	143.13	142.346	71.5714	63.9701	78.3059	1.00309	3.08108e-24	3.76896e-22	-	II	176997	179093	-	769	protein_coding	PF03079:ARD/ARD' family	-
WBGene00020869	77.497	68.1065	82.9478	36.5173	33.7183	31.5245	1.1698	6.38089e-24	7.68898e-22	-	V	3280379	3281169	+	665	protein_coding	PF01579:Domain of unknown function (DUF19)	DUF19
WBGene00010019	46.1006	43.2403	34.0884	12.0728	10.9513	14.0537	1.73449	2.37421e-23	2.81886e-21	-	V	15816464	15817143	+	397	protein_coding	PF15228:Death-associated protein	-
WBGene00014698	16.2677	13.4074	16.8535	2.69143	1.19358	2.22465	2.92385	2.40566e-23	2.83534e-21	-	I	14154769	14155249	-	371	protein_coding	-	-
WBGene00001700	7.55789	6.89358	7.14942	3.23561	3.11592	3.01012	1.20933	3.52199e-23	4.0333e-21	grd-11	V	20356802	20365718	+	3049	protein_coding	PF04155:Ground-like domain|PF01079:Hint module	-
WBGene00020156	54.7275	65.5045	66.5835	21.802	24.7135	28.179	1.32264	4.66072e-23	5.29976e-21	-	V	869481	871129	-	676	protein_coding	-	-
WBGene00017336	14.5789	14.2047	14.3789	6.28182	7.00497	6.02093	1.16454	5.27606e-23	5.95752e-21	ugt-41	V	7161068	7163595	-	1793	protein_coding	PF00201:UDP-glucoronosyl and UDP-glucosyl transferase	UDPGT
WBGene00019968	20.2346	19.1878	12.1562	4.95187	3.77606	3.743	2.05356	6.94155e-23	7.7837e-21	-	V	3803845	3805531	-	1226	protein_coding	PF13847:Methyltransferase domain	-
WBGene00020242	124.196	110.282	121.94	62.8512	49.0361	52.8149	1.11586	1.26369e-22	1.38808e-20	phat-5	V	4121489	4122517	-	917	protein_coding	PF01549:ShK domain-like	ShTK
WBGene00195081	4.34582	3.60088	3.72526	0.742591	0.748454	0.657646	2.44822	1.34159e-22	1.46369e-20	-	X	3416888	3419213	-	1506	protein_coding	PF07914:Protein of unknown function (DUF1679)	DUF1679
WBGene00011235	62.2046	54.1884	64.8414	30.4947	25.6339	30.1559	1.07215	1.40807e-22	1.52591e-20	suro-1	I	7872057	7875554	-	2241	protein_coding	PF00246:Zinc carboxypeptidase|PF02244:Carboxypeptidase activation peptide|PF01549:ShK domain-like	ShTK
WBGene00008435	50.1099	39.4673	44.6348	22.2917	20.8203	19.3168	1.10662	3.21052e-22	3.41055e-20	glna-2	II	8008619	8011633	+	2297	protein_coding	PF04960:Glutaminase|PF12796:Ankyrin repeats (3 copies)	-
WBGene00044533	34.9506	34.775	37.3791	16.4668	15.1843	16.9413	1.14051	5.05986e-22	5.33997e-20	-	V	4648832	4650726	+	684	protein_coding	-	-
WBGene00013980	20.7348	21.7489	22.2189	6.64921	8.40008	9.07222	1.42202	7.96635e-22	8.35277e-20	dos-1	III	9103943	9106805	+	877	protein_coding	-	-
WBGene00016669	14.3698	15.5831	20.1895	3.70879	3.06713	3.30138	2.31564	9.74967e-22	1.01566e-19	ilys-2	IV	2467681	2468810	+	420	protein_coding	PF05497:Destabilase	-
WBGene00000031	151.842	139.676	149.323	74.7438	60.1477	77.5427	1.05496	1.51876e-21	1.562e-19	abu-8	V	5163269	5194608	-	1617	protein_coding	-	-
WBGene00021625	1605.46	1421.4	1731.35	779.494	608.922	774.626	1.13926	1.59078e-21	1.62571e-19	-	V	4434883	4435928	-	1046	protein_coding	-	-
WBGene00011927	26.374	22.445	25.3719	12.055	11.6145	11.9294	1.06089	2.20075e-21	2.22097e-19	-	II	8627573	8630239	-	1428	protein_coding	-	-
WBGene00000689	56.2324	58.6801	60.1285	25.5596	20.454	28.9921	1.22333	2.67995e-21	2.68778e-19	col-115	IV	7988685	7991425	+	1297	protein_coding	PF01391:Collagen triple helix repeat (20 copies)	Collagen
WBGene00019388	12.0092	10.2357	13.5241	3.45686	3.38999	3.74543	1.75359	7.88963e-21	7.81557e-19	-	V	1664650	1665950	+	855	protein_coding	-	-
WBGene00255469	29.1588	31.5917	27.9175	8.58795	11.8158	7.26755	1.68814	8.78858e-21	8.653e-19	-	IV	12442068	12443035	+	586	protein_coding	PF00059:Lectin C-type domain	Lectin_C
WBGene00018487	65.1126	70.1759	70.2841	31.761	30.3406	37.9781	1.03921	1.06609e-20	1.02466e-18	-	X	7551204	7554426	-	1084	protein_coding	-	-
WBGene00001753	388.281	546.764	309.175	143.776	141.348	134.018	1.57264	1.60555e-20	1.52499e-18	gst-5	II	10950350	10951604	+	757	protein_coding	PF02798:Glutathione S-transferase, N-terminal domain|PF14497:Glutathione S-transferase, C-terminal domain	GST_N
WBGene00012961	9.58721	9.77765	8.47729	2.72239	2.96941	3.2983	1.63017	5.99596e-20	5.56419e-18	-	I	12095777	12097987	-	1071	protein_coding	-	-
WBGene00021084	80.4244	90.121	91.1554	22.3877	16.4923	33.7516	1.84803	6.8883e-20	6.35574e-18	-	IV	3303980	3304567	+	537	protein_coding	-	-
WBGene00011278	50.7149	55.7177	52.0033	22.5639	16.095	24.2551	1.33326	9.07698e-20	8.28056e-18	-	III	4188160	4189285	+	1078	protein_coding	-	-
WBGene00016667	17.6357	18.7503	24.3068	4.156	2.06721	5.35359	2.38296	1.10529e-19	1.00265e-17	-	IV	5735019	5737106	+	740	protein_coding	-	-
WBGene00021085	20.5316	27.1395	32.4419	6.29156	5.20124	8.47258	1.99933	1.21171e-19	1.09304e-17	-	IV	3302358	3302973	+	565	protein_coding	-	-
WBGene00019103	22.4024	21.5362	21.0522	8.91936	9.78134	8.39256	1.26719	1.62374e-19	1.45658e-17	-	V	3045144	3052149	+	712	protein_coding	-	-
WBGene00019939	31.8216	24.8397	31.9695	13.2638	9.67804	10.7164	1.3988	1.67064e-19	1.49038e-17	lips-17	II	7608253	7610986	+	1069	protein_coding	PF01674:Lipase (class 2)	-
WBGene00009213	6.6434	7.35204	7.86979	1.42239	1.54831	1.41085	2.32248	1.96982e-19	1.74762e-17	thn-1	IV	12380104	12380857	+	702	protein_coding	PF00314:Thaumatin family	Thaumatin
WBGene00045207	5.38942	9.05639	9.1542	1.25375	0.481389	0.888264	3.16938	3.81824e-19	3.29696e-17	-	IV	10891333	10892093	-	669	protein_coding	PF02520:Domain of unknown function DUF148	-
WBGene00001623	29.3435	25.1563	30.6998	13.3881	12.4125	14.8719	1.06699	5.40306e-19	4.56771e-17	glt-5	II	9706483	9708885	-	1787	protein_coding	PF00375:Sodium:dicarboxylate symporter family	SDF
WBGene00001760	42.7076	61.5915	32.5939	12.5222	14.0287	13.852	1.7638	8.07691e-19	6.72257e-17	gst-12	II	13616685	13618061	-	858	protein_coding	PF14497:Glutathione S-transferase, C-terminal domain|PF02798:Glutathione S-transferase, N-terminal domain	GST_N
WBGene00021817	19.4062	18.9603	19.4623	9.33236	8.75884	8.35077	1.13261	8.98692e-19	7.44163e-17	-	III	3129277	3131399	+	933	protein_coding	PF13417:Glutathione S-transferase, N-terminal domain|PF14497:Glutathione S-transferase, C-terminal domain	-
WBGene00004994	371.74	486.955	422.661	165.104	191.334	217.181	1.1614	2.15382e-18	1.75645e-16	spp-9	X	11487788	11488178	+	344	protein_coding	-	-
WBGene00016064	9.31415	11.1295	9.03535	2.41334	2.45266	3.98959	1.73126	3.01623e-18	2.44739e-16	acd-1	I	4103713	4108045	+	1986	protein_coding	PF00858:Amiloride-sensitive sodium channel	-
WBGene00017052	10.7634	13.6766	11.9553	4.68831	3.63487	4.91854	1.45831	3.67106e-18	2.96383e-16	-	IV	7231235	7232822	+	1329	protein_coding	-	-
WBGene00015753	24.0334	22.874	26.5782	11.7896	11.9814	12.8762	1.00383	4.24366e-18	3.40907e-16	-	III	8108703	8111245	+	1223	protein_coding	-	-
WBGene00017485	21.4364	19.9548	39.2335	4.28894	5.13333	2.99119	2.7082	4.67928e-18	3.74042e-16	-	IV	4291467	4291872	+	298	protein_coding	-	-
WBGene00015076	59.4197	57.3093	62.2871	31.5415	31.9681	26.1683	1.00112	4.901e-18	3.89835e-16	-	V	5267822	5268823	+	680	protein_coding	PF01826:Trypsin Inhibitor like cysteine rich domain	TIL
WBGene00013487	1.30635	1.68027	0.899973	0.101299	0.0291711	0.0239231	4.69782	6.07564e-18	4.80899e-16	egas-2	V	18650343	18656165	+	2760	protein_coding	PF00858:Amiloride-sensitive sodium channel	-
WBGene00010470	85.2359	126.1	65.3976	28.6801	30.6206	28.8729	1.65339	8.50409e-18	6.6658e-16	cdr-4	V	12407428	12408592	-	869	protein_coding	PF17171:Glutathione S-transferase, C-terminal domain|PF17172:Glutathione S-transferase N-terminal domain	-
WBGene00000678	338.715	352.433	333.031	160.023	145.027	199.338	1.02373	1.44214e-17	1.10886e-15	col-104	IV	1353636	1355305	-	921	protein_coding	PF01391:Collagen triple helix repeat (20 copies)|PF01484:Nematode cuticle collagen N-terminal domain	Collagen
WBGene00009165	57.0494	78.3496	49.6704	22.6879	22.2937	24.5514	1.41502	1.67241e-17	1.27379e-15	gpx-1	I	9780287	9781418	+	632	protein_coding	PF00255:Glutathione peroxidase	GSHPx
WBGene00194674	20.8328	20.2745	21.4131	6.09622	6.03842	7.64531	1.65516	1.6989e-17	1.28789e-15	-	X	14423871	14424751	-	380	protein_coding	-	-
WBGene00007758	18.4604	21.2268	20.5037	7.78768	7.61603	7.45679	1.39981	2.58855e-17	1.93506e-15	-	V	12153076	12154264	+	518	protein_coding	PF00090:Thrombospondin type 1 domain	TSP_1
WBGene00017305	62.1849	58.9615	62.9284	25.0649	24.0304	32.0032	1.18044	3.087e-17	2.29704e-15	nspb-12	III	5568213	5568779	-	392	protein_coding	-	-
WBGene00015896	12.0039	15.6661	14.4137	3.14304	3.99637	5.27582	1.75591	4.50297e-17	3.32007e-15	-	II	5571074	5571969	+	826	protein_coding	PF04435:Domain of unknown function (DUF545)	-
WBGene00001756	14.8554	18.5894	13.8964	5.12514	5.87811	4.52845	1.61598	4.61553e-17	3.38759e-15	gst-8	II	4883749	4884602	+	678	protein_coding	PF02798:Glutathione S-transferase, N-terminal domain|PF14497:Glutathione S-transferase, C-terminal domain	GST_N
WBGene00012448	3.15086	2.90747	2.04883	0.371542	0.347727	0.0877444	3.3706	6.12641e-17	4.43602e-15	cyp-33D3	V	18832327	18837214	-	1505	protein_coding	PF00067:Cytochrome P450	p450
WBGene00012168	29.9312	27.1543	29.9515	13.4494	10.9014	15.2631	1.13513	8.15603e-17	5.80156e-15	-	I	7070649	7074733	-	1274	protein_coding	PF00246:Zinc carboxypeptidase	-
WBGene00010446	7.37973	9.57953	5.25937	1.02772	1.36541	1.66034	2.45083	1.10894e-16	7.75156e-15	-	IV	11739095	11740284	-	855	protein_coding	-	-
WBGene00015335	18.2987	16.5064	18.4507	8.46865	8.05123	9.45735	1.03493	1.26507e-16	8.80475e-15	acdh-6	III	8561136	8563026	+	1330	protein_coding	PF02770:Acyl-CoA dehydrogenase, middle domain|PF00441:Acyl-CoA dehydrogenase, C-terminal domain|PF02771:Acyl-CoA dehydrogenase, N-terminal domain	-
WBGene00011895	47.9728	35.4375	49.2613	21.7553	19.9195	18.0464	1.15363	2.80839e-16	1.91338e-14	-	V	10590548	10592653	-	1544	protein_coding	-	-
WBGene00009637	98.3261	77.9713	79.5345	40.8323	42.9519	42.9622	1.0152	3.13657e-16	2.11909e-14	nspc-13	X	12357427	12357919	+	448	protein_coding	-	-
WBGene00008810	10.6345	11.9957	6.5944	2.97061	3.06424	2.49378	1.7832	3.49877e-16	2.35394e-14	cyp-13A12	III	13024547	13028012	+	1721	protein_coding	PF00067:Cytochrome P450	p450
WBGene00005655	60.6287	67.7123	55.8874	31.9581	33.2127	25.6622	1.02378	4.01623e-16	2.68894e-14	srr-4	V	5019224	5022369	+	1446	protein_coding	PF03268:Caenorhabditis protein of unknown function, DUF267	-
WBGene00015532	8.04415	10.3993	5.10971	1.53463	1.75027	1.63567	2.2644	4.78926e-16	3.16935e-14	-	IV	7260875	7262132	+	989	protein_coding	PF13561:Enoyl-(Acyl carrier protein) reductase	-
WBGene00017488	27.5754	35.0072	25.8419	10.3046	12.4459	9.99566	1.43927	6.06747e-16	3.99883e-14	dct-7	IV	4290189	4290703	-	469	protein_coding	-	-
WBGene00003554	12.4766	10.5333	14.2446	5.77977	5.14722	5.94677	1.14249	6.61891e-16	4.3095e-14	nas-38	X	558141	563657	+	2315	protein_coding	PF01400:Astacin (Peptidase family M12A)|PF00431:CUB domain	Astacin
WBGene00008334	106.401	125.77	82.2162	44.7719	45.3665	32.9743	1.35633	6.80514e-16	4.39531e-14	sdz-8	V	11515084	11516191	-	835	protein_coding	PF00106:short chain dehydrogenase	adh_short
WBGene00018424	10.8737	7.31931	11.7056	0.659633	0.498631	0.136308	4.54813	7.19993e-16	4.63176e-14	pgph-2	V	5770456	5771767	+	1211	protein_coding	PF13242:HAD-hyrolase-like|PF13344:Haloacid dehalogenase-like hydrolase	-
WBGene00015337	8.05746	18.116	5.16313	1.20381	1.12665	1.38594	3.07804	9.11795e-16	5.84236e-14	gsto-2	III	8554772	8555821	+	929	protein_coding	PF13417:Glutathione S-transferase, N-terminal domain|PF00043:Glutathione S-transferase, C-terminal domain	GST_C
WBGene00001762	23.4132	24.7544	22.763	10.9294	11.9961	11.2569	1.0564	1.28298e-15	8.124e-14	gst-14	II	13614788	13616100	-	698	protein_coding	PF14497:Glutathione S-transferase, C-terminal domain|PF02798:Glutathione S-transferase, N-terminal domain	GST_N
WBGene00018113	14.616	13.8019	14.0299	6.2144	5.25627	7.22742	1.18079	1.29619e-15	8.17563e-14	-	V	1779657	1782022	-	1279	protein_coding	-	-
WBGene00021703	7.97793	7.57913	6.62181	3.45325	3.03855	2.40128	1.32593	2.14477e-15	1.32688e-13	cpt-3	III	2082819	2088248	+	2186	protein_coding	PF00755:Choline/Carnitine o-acyltransferase	-
WBGene00045305	22.1814	31.9889	21.4675	9.27559	10.0129	9.42654	1.40136	2.53743e-15	1.56381e-13	-	V	5812316	5813157	-	788	protein_coding	-	-
WBGene00019184	150.596	168.258	166.367	81.9905	65.3295	92.7091	1.01702	3.25286e-15	1.98954e-13	-	III	17316	19675	-	928	protein_coding	PF13499:EF-hand domain pair|PF10591:Secreted protein acidic and rich in cysteine Ca binding region	-
WBGene00009129	6.59183	5.89743	5.68391	2.57175	1.79857	2.08234	1.4973	3.63906e-15	2.21735e-13	-	I	9155513	9157411	+	1522	protein_coding	PF00102:Protein-tyrosine phosphatase	Y_phosphatase
WBGene00011674	3.76536	5.49993	2.1833	0.443786	0.65778	0.215777	3.14384	5.84213e-15	3.48092e-13	cyp-13A8	II	9805627	9807532	-	1530	protein_coding	PF00067:Cytochrome P450	p450
WBGene00020014	17.8738	15.2394	17.4507	7.2416	5.49289	5.3686	1.48697	7.36583e-15	4.34073e-13	-	V	505491	506068	+	535	protein_coding	PF02520:Domain of unknown function DUF148	-
WBGene00001703	139.321	136.126	144.264	61.9396	56.4007	82.8284	1.06216	7.62018e-15	4.4743e-13	grd-14	X	8499664	8501037	+	955	protein_coding	-	-
WBGene00008323	12.1553	13.9998	10.3058	1.81549	2.58328	3.1778	2.25898	8.73402e-15	5.07296e-13	-	V	15648102	15648848	+	374	protein_coding	PF14747:Domain of unknown function (DUF4473)	-
WBGene00011508	8.85554	9.52969	7.82403	2.94435	2.12893	1.85174	1.9323	1.62468e-14	9.26391e-13	-	II	8049049	8050564	-	624	protein_coding	-	-
WBGene00001755	481.017	719.577	403.257	203.725	218.68	218.556	1.32607	2.03531e-14	1.15096e-12	gst-7	II	4882062	4883358	+	745	protein_coding	PF14497:Glutathione S-transferase, C-terminal domain|PF02798:Glutathione S-transferase, N-terminal domain	GST_N
WBGene00000653	273.377	287.217	280.086	128.754	114.36	169.486	1.02861	2.56528e-14	1.43327e-12	col-77	II	8358228	8359381	-	1024	protein_coding	PF01484:Nematode cuticle collagen N-terminal domain|PF01391:Collagen triple helix repeat (20 copies)	Collagen
WBGene00014039	81.8784	75.0276	97.0659	44.5305	35.7778	45.6866	1.01212	3.6092e-14	1.99582e-12	-	X	15696700	15698062	+	818	protein_coding	-	-
WBGene00003767	88.125	121.6	159.019	39.5043	51.4751	44.4694	1.44648	4.05918e-14	2.22182e-12	nlp-29	V	3984413	3984847	+	366	protein_coding	-	-
WBGene00000729	101.807	119.397	101.309	47.2212	46.6922	63.6743	1.0347	5.00907e-14	2.72328e-12	col-156	V	11449223	11450357	-	982	protein_coding	PF01391:Collagen triple helix repeat (20 copies)|PF01484:Nematode cuticle collagen N-terminal domain	Collagen
WBGene00001764	13.7835	14.6261	11.1281	5.03191	4.59617	5.63228	1.37396	1.02334e-13	5.3303e-12	gst-16	II	13622967	13624502	-	762	protein_coding	PF14497:Glutathione S-transferase, C-terminal domain|PF02798:Glutathione S-transferase, N-terminal domain	GST_N
WBGene00014254	9.02055	9.72844	7.10209	4.09819	3.37142	3.27758	1.27195	1.06249e-13	5.51641e-12	cyp-13A10	II	9660839	9663007	-	1803	protein_coding	PF00067:Cytochrome P450	p450
WBGene00045096	7.69159	5.0099	14.4088	0.248852	0.501634	0.205694	4.84993	1.18851e-13	6.13127e-12	-	IV	11738247	11738567	-	321	protein_coding	-	-
WBGene00011004	12.9447	11.0215	9.76569	5.2044	4.75754	3.70155	1.31102	1.51134e-13	7.7472e-12	-	V	10085281	10087313	+	1320	protein_coding	PF08240:Alcohol dehydrogenase GroES-like domain|PF00107:Zinc-binding dehydrogenase	ADH_N
WBGene00010760	36.3144	25.7928	33.5492	15.7503	11.9594	15.2372	1.15599	2.3925e-13	1.19603e-11	-	II	14500422	14501663	+	1131	protein_coding	-	-
WBGene00019100	7.33337	6.62992	5.83995	2.81401	2.37877	2.60109	1.34848	2.97062e-13	1.46617e-11	-	V	3641858	3644243	-	1320	protein_coding	PF07914:Protein of unknown function (DUF1679)	DUF1679
WBGene00008446	177.621	200.593	185.97	75.1243	84.1084	113.541	1.05002	3.18391e-13	1.56263e-11	-	II	13460991	13469602	-	806	protein_coding	-	-
WBGene00017051	12.5457	10.6421	12.0993	5.8044	5.07293	4.76419	1.17783	3.7895e-13	1.84304e-11	afmd-1	IV	7244208	7245502	+	984	protein_coding	PF07859:alpha/beta hydrolase fold	Abhydrolase_3
WBGene00001773	8.81635	8.06769	7.52265	2.09243	3.03937	1.88214	1.81051	5.6831e-13	2.69897e-11	gst-25	I	1451122	1453077	-	649	protein_coding	PF14497:Glutathione S-transferase, C-terminal domain	-
WBGene00007765	31.139	36.1961	41.2362	12.9511	17.4377	10.7867	1.40484	5.78573e-13	2.73965e-11	-	IV	8915472	8916110	-	404	protein_coding	-	-
WBGene00007506	3.39651	2.7177	2.88364	0.878697	0.885635	0.616258	1.93077	5.96357e-13	2.81561e-11	-	IV	9371508	9373636	+	1500	protein_coding	-	-
WBGene00015544	17.6152	12.5099	15.1352	7.87285	5.57054	6.44172	1.18848	6.47182e-13	3.04666e-11	-	III	7002301	7005450	-	2009	protein_coding	PF02886:LBP / BPI / CETP family, C-terminal domain	-
WBGene00000641	407.461	420.281	394.549	185.183	160.141	250.061	1.03969	6.53156e-13	3.06585e-11	col-65	I	11489158	11490630	-	1048	protein_coding	PF01484:Nematode cuticle collagen N-terminal domain	-
WBGene00007231	23.4473	46.6695	21.4131	4.94993	5.16104	7.61858	2.3651	6.83047e-13	3.17843e-11	-	V	15089740	15090021	+	234	protein_coding	-	-
WBGene00008575	18.154	9.5401	21.9158	4.56287	4.22091	2.9449	2.08545	6.90194e-13	3.20246e-11	scl-24	V	17486431	17487205	+	639	protein_coding	PF00188:Cysteine-rich secretory protein family	SCP
WBGene00020157	4.33059	4.20969	5.20264	1.72702	1.63014	1.65409	1.45602	1.10408e-12	5.07907e-11	-	V	884881	889274	-	1457	protein_coding	PF07690:Major Facilitator Superfamily	MFS_1
WBGene00001397	20.0212	22.6294	18.3874	9.69577	11.085	7.98432	1.09153	1.21455e-12	5.52434e-11	fat-5	V	17725004	17726818	+	1104	protein_coding	-	-
WBGene00015623	4.34017	4.42889	4.22628	1.13866	1.32421	0.760187	2.02864	1.53547e-12	6.88703e-11	-	X	6018442	6019936	-	912	protein_coding	PF05705:Eukaryotic protein of unknown function (DUF829)	-
WBGene00004153	29.3383	25.3609	29.1203	13.857	11.5391	16.17	1.01101	1.5634e-12	6.99286e-11	pqn-71	V	15465677	15467099	+	1078	protein_coding	-	-
WBGene00021741	7.33555	10.2878	6.11171	1.77606	1.58194	2.79952	1.94078	1.57124e-12	7.00851e-11	-	V	1101186	1104046	+	967	protein_coding	-	-
WBGene00022887	8.78586	8.08728	8.65597	3.52522	3.12669	4.16679	1.23491	1.5892e-12	7.06908e-11	-	II	7529643	7530991	+	1133	protein_coding	PF00248:Aldo/keto reductase family	Aldo_ket_red
WBGene00017660	14.9988	22.1627	16.3903	2.95858	3.97591	5.16266	2.13832	1.77469e-12	7.82947e-11	-	V	9123489	9123809	+	243	protein_coding	-	-
WBGene00011190	9.64471	12.4815	8.43159	3.7879	3.86614	3.44802	1.46754	2.06518e-12	8.98827e-11	swt-6	V	13954277	13956176	+	833	protein_coding	PF03083:Sugar efflux transporter for intercellular exchange	-
WBGene00016962	24.9436	23.4517	20.8589	9.63278	9.89827	12.9725	1.09014	2.07797e-12	8.9984e-11	-	II	6583039	6584514	+	850	protein_coding	PF01682:DB module	-
WBGene00003879	75.5376	87.0093	83.3222	37.2845	31.5429	49.1415	1.06022	3.43831e-12	1.45717e-10	ora-1	IV	7977836	7979014	+	827	protein_coding	-	-
WBGene00045183	6.20632	5.39032	6.93451	1.70566	0.859562	1.3511	2.24025	3.58628e-12	1.51591e-10	-	IV	8818555	8819158	+	562	protein_coding	-	-
WBGene00017695	15.4017	19.0636	17.6638	4.97317	4.07261	5.78063	1.80854	4.25502e-12	1.77994e-10	fip-1	III	8639791	8640093	+	257	protein_coding	-	-
WBGene00016130	13.9116	12.2668	13.5773	6.43228	4.71805	6.87556	1.13933	4.43249e-12	1.84462e-10	-	IV	8014149	8015722	+	1186	protein_coding	-	-
WBGene00008897	18.5687	20.3325	19.9922	7.06752	8.38865	10.8381	1.16066	4.74615e-12	1.97008e-10	-	V	18207064	18209171	-	859	protein_coding	PF06162:Putative pyroglutamyl peptidase PgaPase_1	-
WBGene00045177	33.2785	30.5748	38.0331	15.0628	16.553	17.4307	1.05353	4.78641e-12	1.9817e-10	-	IV	287305	288127	-	411	protein_coding	-	-
WBGene00015339	866.424	1023.64	1039.2	354.043	429.896	581.818	1.1027	5.42362e-12	2.22838e-10	-	V	4919207	4919586	+	324	protein_coding	-	-
WBGene00020599	47.8827	54.5649	53.9172	22.7355	22.657	31.8287	1.01756	5.85373e-12	2.38687e-10	-	III	2899441	2900402	-	780	protein_coding	-	-
WBGene00018573	7.40866	8.45458	7.84233	3.66682	3.53682	4.48115	1.01929	6.06813e-12	2.46806e-10	oac-30	II	1262987	1266890	-	2026	protein_coding	PF01757:Acyltransferase family	-
WBGene00018031	80.2162	68.8516	72.6585	37.5638	29.1415	44.2224	1.00008	6.80104e-12	2.75229e-10	-	X	17019616	17020958	-	1025	protein_coding	PF01682:DB module	-
WBGene00021162	3.1568	3.89425	4.03863	0.156938	0.158177	0.194581	4.43331	7.52813e-12	3.01629e-10	-	V	2271175	2271861	-	509	protein_coding	PF03380:Caenorhabditis protein of unknown function, DUF282	-
WBGene00010464	29.1079	29.1164	31.7604	14.8326	11.2573	17.1716	1.05553	8.93183e-12	3.55227e-10	-	V	12397845	12398783	+	894	protein_coding	-	-
WBGene00000730	27.3313	34.9657	30.285	14.6421	12.3563	17.5095	1.0568	1.00398e-11	3.95395e-10	col-157	V	11484032	11484998	+	922	protein_coding	PF01484:Nematode cuticle collagen N-terminal domain|PF01391:Collagen triple helix repeat (20 copies)	Collagen
WBGene00001730	85.7765	60.9618	95.9614	40.5343	35.3512	39.3909	1.07501	1.04735e-11	4.10475e-10	grl-21	IV	10737474	10738189	+	673	protein_coding	PF04155:Ground-like domain	-
WBGene00016783	9.10823	7.81483	5.5245	2.59743	2.06002	2.53411	1.64448	1.06711e-11	4.17205e-10	irg-2	V	4042404	4043599	+	938	protein_coding	-	-
WBGene00044316	29.8779	24.5874	35.5331	12.8127	14.5879	10.5252	1.25067	1.07372e-11	4.18776e-10	-	II	6752352	6752950	-	505	protein_coding	PF01549:ShK domain-like	ShTK
WBGene00001778	10.0978	19.8457	9.06629	2.22511	4.03683	2.62088	2.14196	1.34663e-11	5.20193e-10	gst-30	II	4933883	4935038	-	718	protein_coding	PF02798:Glutathione S-transferase, N-terminal domain|PF14497:Glutathione S-transferase, C-terminal domain	GST_N
WBGene00001788	25.4238	30.407	22.687	13.5776	13.1146	11.1761	1.058	1.48832e-11	5.68129e-10	gst-40	IV	760610	762342	+	706	protein_coding	PF14497:Glutathione S-transferase, C-terminal domain|PF02798:Glutathione S-transferase, N-terminal domain	GST_N
WBGene00018057	3.09806	2.80866	2.48268	0.315737	0.424307	0.347972	2.95332	1.49641e-11	5.69318e-10	-	V	3286432	3287460	-	759	protein_coding	PF06162:Putative pyroglutamyl peptidase PgaPase_1	-
WBGene00016152	6.37314	4.8435	5.64084	2.40997	1.74769	2.30781	1.38136	3.02415e-11	1.12514e-09	pho-12	II	5058849	5060762	-	1359	protein_coding	PF00328:Histidine phosphatase superfamily (branch 2)	Acid_phosphat_A
WBGene00009964	28.7329	37.012	36.7241	13.6585	17.1036	16.4214	1.1198	3.44451e-11	1.26983e-09	fip-6	I	8945533	8946205	-	386	protein_coding	-	-
WBGene00000735	111.609	140.939	116.202	53.1516	51.9291	75.9282	1.02822	3.9778e-11	1.45316e-09	col-162	V	13441967	13443402	+	907	protein_coding	PF01484:Nematode cuticle collagen N-terminal domain	-
WBGene00044644	10.9007	20.8876	8.50853	3.61495	2.31051	1.96771	2.36402	4.81227e-11	1.74615e-09	-	I	10727755	10728808	-	453	protein_coding	-	-
WBGene00044016	18.6695	16.1966	19.8957	9.71001	7.3301	9.84566	1.02537	5.15335e-11	1.86155e-09	-	V	10504193	10505401	+	1016	protein_coding	-	-
WBGene00005654	3.16424	2.95673	3.38576	0.906982	0.677143	1.05511	1.84009	5.83197e-11	2.09264e-09	srr-3	V	16506897	16508705	-	1189	protein_coding	PF03268:Caenorhabditis protein of unknown function, DUF267	-
WBGene00017095	3.18774	4.35433	1.19531	0.382208	0.385226	0.315922	3.02322	7.70092e-11	2.7269e-09	-	V	9376812	9378404	-	1254	protein_coding	PF07914:Protein of unknown function (DUF1679)	DUF1679
WBGene00007262	17.2815	16.2573	15.3494	8.59749	6.52006	9.03827	1.01669	9.56044e-11	3.34864e-09	jud-4	X	15284182	15286227	+	957	protein_coding	-	-
WBGene00004118	9.40289	12.5939	11.9749	5.25979	4.38146	6.17396	1.1022	1.04003e-10	3.61147e-09	pqn-29	III	4643999	4646346	-	1663	protein_coding	-	-
WBGene00020873	13.616	13.1068	12.6797	4.58535	4.37831	4.48829	1.55298	1.10976e-10	3.8371e-09	-	V	3262571	3263235	+	331	pseudogene	-	-
WBGene00010368	8.80839	6.76409	8.61038	4.03265	3.03953	3.10139	1.25233	1.3172e-10	4.52529e-09	-	X	13507564	13510094	+	1139	protein_coding	PF10517:Electron transfer DM13	-
WBGene00010717	18.7269	20.177	23.2698	9.46573	8.99752	10.941	1.07763	1.74515e-10	5.90752e-09	-	X	10950708	10951393	-	519	protein_coding	-	-
WBGene00000714	11.668	10.6539	14.2331	5.33334	6.53017	5.35536	1.08818	2.9905e-10	9.85462e-09	col-141	V	6829666	6830721	+	1011	protein_coding	PF01484:Nematode cuticle collagen N-terminal domain|PF01391:Collagen triple helix repeat (20 copies)	Collagen
WBGene00001781	26.5971	37.1111	16.9544	9.34347	10.9178	7.51086	1.54423	3.39847e-10	1.11535e-08	gst-33	V	3467453	3468545	-	778	protein_coding	PF14497:Glutathione S-transferase, C-terminal domain|PF02798:Glutathione S-transferase, N-terminal domain	GST_N
WBGene00011171	29.4738	40.7995	27.8823	12.8735	12.014	18.341	1.18398	3.64969e-10	1.18813e-08	-	IV	10319351	10321170	-	1089	protein_coding	-	-
WBGene00000687	46.7839	47.8398	44.478	19.732	19.1485	29.9519	1.01521	4.29375e-10	1.37835e-08	col-113	IV	7150663	7152501	-	1089	protein_coding	PF01391:Collagen triple helix repeat (20 copies)|PF01484:Nematode cuticle collagen N-terminal domain	Collagen
WBGene00016063	1.20124	1.61717	1.33612	0.240475	0.352544	0.289119	2.24052	5.43276e-10	1.72005e-08	delm-2	I	4109407	4112385	+	1827	protein_coding	PF00858:Amiloride-sensitive sodium channel	-
WBGene00019885	19.8465	34.6825	16.6089	8.06496	9.16085	8.92361	1.44765	6.62794e-10	2.05415e-08	-	V	2761825	2763208	-	936	protein_coding	PF13561:Enoyl-(Acyl carrier protein) reductase	-
WBGene00000634	44.2766	48.4237	45.713	22.542	16.7666	28.5965	1.02775	7.64744e-10	2.34314e-08	col-58	I	6311229	6312413	+	994	protein_coding	PF01391:Collagen triple helix repeat (20 copies)|PF01484:Nematode cuticle collagen N-terminal domain	Collagen
WBGene00020617	14.6391	8.27694	14.8438	5.51875	3.91248	3.82713	1.5126	1.04528e-09	3.17855e-08	-	V	3398690	3399640	+	854	protein_coding	PF01579:Domain of unknown function (DUF19)	DUF19
WBGene00007250	60.3236	66.183	65.3779	18.9087	13.9623	34.5183	1.50737	1.13437e-09	3.44298e-08	nspb-8	II	14580254	14581043	-	395	protein_coding	-	-
WBGene00011009	1.51234	2.63762	1.19674	0.239166	0.294622	0.351445	2.59241	1.2654e-09	3.81201e-08	cyp-14A4	X	13282096	13284204	-	1503	protein_coding	PF00067:Cytochrome P450	p450
WBGene00009561	4.9721	5.70729	5.7153	2.43804	2.1441	2.9833	1.11205	1.45596e-09	4.36166e-08	-	X	15420979	15425114	+	1671	protein_coding	-	-
WBGene00044661	2.84474	2.23567	3.32809	0.818598	0.825062	0.676628	1.86241	1.51205e-09	4.49634e-08	fbxa-143	V	16125811	16127497	-	1171	protein_coding	PF01827:FTH domain|PF00646:F-box domain	F-box
WBGene00016845	112.094	78.1488	152.337	49.0611	54.5994	53.42	1.12607	1.86844e-09	5.46551e-08	-	IV	7726718	7727951	+	1016	protein_coding	-	-
WBGene00014093	6.64634	5.38028	6.26115	2.289	2.58958	2.50982	1.30795	3.38737e-09	9.59013e-08	-	IV	11940603	11942385	-	855	protein_coding	PF13561:Enoyl-(Acyl carrier protein) reductase	-
WBGene00008816	3.10566	4.79843	15.1912	0.15072	0.15191	0.373741	5.04511	3.82872e-09	1.07517e-07	-	V	16671622	16672186	-	265	protein_coding	-	-
WBGene00270321	12.4697	11.4465	7.0512	4.1958	4.18826	2.50105	1.51808	4.00765e-09	1.12347e-07	-	III	11721706	11723602	+	990	protein_coding	PF00400:WD domain, G-beta repeat	WD40
WBGene00019761	14.8464	17.1455	14.8375	6.22	5.07164	9.30048	1.18295	4.56925e-09	1.26769e-07	-	V	5951433	5953872	+	1143	protein_coding	-	-
WBGene00014173	99.0111	140.775	119.808	50.4885	74.3463	44.2897	1.09161	4.67371e-09	1.29223e-07	-	II	10312293	10312943	+	568	protein_coding	PF02520:Domain of unknown function DUF148	-
WBGene00044132	6.20976	4.69689	6.63506	2.06267	2.07896	2.40241	1.41828	4.87821e-09	1.34188e-07	-	X	12217243	12219312	+	852	protein_coding	-	-
WBGene00010940	12.6733	9.27702	16.4631	5.49834	5.38491	4.84489	1.28931	5.59824e-09	1.52694e-07	-	X	14485127	14485955	+	770	protein_coding	PF01549:ShK domain-like	ShTK
WBGene00008757	11.3542	12.5248	10.7399	4.7904	6.14502	3.75391	1.24723	6.0065e-09	1.62186e-07	-	IV	10893648	10894355	-	642	protein_coding	PF02520:Domain of unknown function DUF148	-
WBGene00013130	28.8703	30.6676	32.4052	14.3787	12.0768	17.3873	1.0643	6.06257e-09	1.63426e-07	-	I	11123740	11124094	+	300	protein_coding	-	-
WBGene00077593	4.89881	1.99784	2.37924	0.469389	0.731148	0.317441	2.62917	7.66394e-09	2.02205e-07	-	V	4038821	4039934	+	936	protein_coding	-	-
WBGene00021709	8.2367	5.97517	7.96006	4.20618	2.88061	3.64014	1.04812	7.86059e-09	2.07055e-07	ugt-29	V	696523	699614	-	2222	protein_coding	PF00201:UDP-glucoronosyl and UDP-glucosyl transferase	UDPGT
WBGene00015878	4.04586	4.43723	6.13689	1.53855	1.17853	1.42433	1.81712	9.10111e-09	2.35506e-07	-	V	3339348	3340092	+	649	protein_coding	PF01579:Domain of unknown function (DUF19)	DUF19
WBGene00000644	4.90764	4.54859	5.47868	2.087	1.88587	2.34963	1.23602	9.27616e-09	2.39269e-07	col-68	II	104534	105833	+	1110	protein_coding	PF01484:Nematode cuticle collagen N-terminal domain|PF01391:Collagen triple helix repeat (20 copies)	Collagen
WBGene00010832	7.04809	5.35863	7.57501	2.8811	3.02319	2.83815	1.19321	1.17595e-08	2.98554e-07	-	II	10318228	10319970	+	1012	protein_coding	-	-
WBGene00086558	3.99162	5.07895	2.31315	0.862918	0.496989	0.764209	2.42467	1.24689e-08	3.14586e-07	-	II	3744477	3745910	-	648	protein_coding	PF00106:short chain dehydrogenase|PF13561:Enoyl-(Acyl carrier protein) reductase	adh_short
WBGene00017466	2.00551	1.28071	1.03811	0.507136	0.278804	0.317563	1.97842	1.48687e-08	3.71074e-07	-	V	5138195	5141488	+	2599	protein_coding	-	-
WBGene00022547	2.33488	1.83331	2.51919	0.783153	0.576822	0.597535	1.77572	1.72763e-08	4.27854e-07	-	V	8736674	8738437	+	1326	protein_coding	PF05218:Protein of unknown function (DUF713)	-
WBGene00022809	4.02356	7.23057	1.54175	0.639052	0.590423	0.57224	2.83688	1.90822e-08	4.69958e-07	-	V	1754238	1755689	-	750	protein_coding	PF00106:short chain dehydrogenase	adh_short
WBGene00020670	11.5233	11.953	12.1666	4.9926	3.77401	6.70593	1.19787	2.06179e-08	5.01381e-07	-	X	3914765	3915848	-	704	protein_coding	-	-
WBGene00011453	2.74287	2.0186	2.71792	0.971276	0.955068	0.881152	1.416	2.82893e-08	6.66844e-07	ugt-56	V	12258982	12261205	+	1686	protein_coding	PF00201:UDP-glucoronosyl and UDP-glucosyl transferase	UDPGT
WBGene00017469	7.57089	5.94992	6.00217	0.756454	1.0674	1.50063	2.53611	2.93643e-08	6.87167e-07	-	V	5146179	5146490	-	264	protein_coding	-	-
WBGene00015142	18.257	19.2471	25.4869	8.37782	8.9349	11.3535	1.13095	3.97805e-08	9.08291e-07	-	X	530551	531009	-	410	protein_coding	-	-
WBGene00010746	11.8376	8.40849	12.3497	4.25566	5.86331	5.19572	1.08985	3.98883e-08	9.08291e-07	-	IV	12979017	12981940	+	1023	protein_coding	PF02408:CUB-like domain	-
WBGene00011448	4.06505	3.19631	4.34832	1.57546	1.44087	1.80865	1.26197	4.25224e-08	9.62986e-07	tag-348	V	12236895	12238599	+	1369	pseudogene	PF07690:Major Facilitator Superfamily	MFS_1
WBGene00011672	27.6168	26.8711	17.5315	12.4425	13.7489	9.69013	1.00948	4.68215e-08	1.0559e-06	cyp-13A5	II	9798277	9800363	-	1666	protein_coding	PF00067:Cytochrome P450	p450
WBGene00018056	1.69983	1.35179	2.11552	0.288729	0.242507	0.0795514	3.11872	4.9588e-08	1.11054e-06	-	V	3287995	3289385	-	830	protein_coding	PF06162:Putative pyroglutamyl peptidase PgaPase_1	-
WBGene00000560	3.68032	5.98013	3.91306	0.506863	1.02173	0.837914	2.52253	6.30592e-08	1.38722e-06	cnc-6	III	1763524	1764836	+	394	protein_coding	-	-
WBGene00017502	12.5969	11.1308	12.1341	5.61073	4.69655	5.65951	1.16621	8.64382e-08	1.85108e-06	-	V	1315105	1315524	+	420	protein_coding	-	-
WBGene00011103	42.1195	63.5065	51.4043	20.239	21.6625	33.1619	1.06532	8.96158e-08	1.90901e-06	-	X	10336441	10337208	+	669	protein_coding	-	-
WBGene00015042	5.01638	6.60725	3.71161	2.52958	1.82494	1.71672	1.34502	9.90059e-08	2.09521e-06	cyp-34A7	V	3961760	3963815	-	1500	protein_coding	PF00067:Cytochrome P450	p450
WBGene00021979	4.91772	2.88799	4.0098	1.50356	1.32115	1.37027	1.49513	1.16612e-07	2.43589e-06	-	V	5085886	5086969	-	1036	protein_coding	-	-
WBGene00000610	14.4886	19.002	15.4434	7.10058	6.34339	10.3377	1.03938	1.2102e-07	2.52468e-06	col-33	IV	4263293	4265202	+	990	protein_coding	PF01391:Collagen triple helix repeat (20 copies)|PF01484:Nematode cuticle collagen N-terminal domain	Collagen
WBGene00010509	22.3362	27.1592	22.8152	10.639	9.34517	15.5735	1.02209	1.22153e-07	2.54504e-06	-	V	20365708	20366939	-	672	protein_coding	PF03380:Caenorhabditis protein of unknown function, DUF282	-
WBGene00020760	9.67666	11.0154	8.30845	2.74725	4.4729	4.54159	1.30134	1.47969e-07	3.04363e-06	-	III	872622	873531	-	567	protein_coding	PF06653:Tight junction protein, Claudin-like	-
WBGene00009398	92.0218	96.5982	85.6526	38.6168	32.3606	61.8325	1.04586	1.57429e-07	3.20961e-06	nspb-11	II	12907370	12907783	+	362	protein_coding	-	-
WBGene00009384	29.7601	26.953	30.0354	14.5371	9.88149	18.7225	1.0065	2.14373e-07	4.28114e-06	piit-1	V	11609096	11610149	-	827	protein_coding	PF00014:Kunitz/Bovine pancreatic trypsin inhibitor domain	Kunitz_BPTI
WBGene00268213	3.53598	2.75575	4.12163	0.780797	0.908033	1.14183	1.86818	2.46277e-07	4.89132e-06	-	V	3350177	3350967	+	665	protein_coding	PF01579:Domain of unknown function (DUF19)	DUF19
WBGene00015884	1.69358	1.51517	1.53261	0.404532	0.298999	0.601873	1.84476	2.74539e-07	5.4193e-06	-	V	3340179	3342006	-	1481	protein_coding	-	-
WBGene00000713	1.13244	2.50874	1.37009	0.123656	0.373896	0.20442	2.84947	2.78664e-07	5.48077e-06	col-140	V	5835855	5836871	-	969	protein_coding	PF01484:Nematode cuticle collagen N-terminal domain|PF01391:Collagen triple helix repeat (20 copies)	Collagen
WBGene00010519	0.63287	0.860627	0.847189	0.24187	0.178772	0.14661	2.0581	2.85924e-07	5.5826e-06	-	X	13051796	13055395	+	2477	protein_coding	-	-
WBGene00021183	3.24271	3.09452	2.96983	1.22749	1.17374	1.48289	1.25724	3.12595e-07	6.06668e-06	-	IV	4973622	4976089	-	1269	protein_coding	PF07992:Pyridine nucleotide-disulphide oxidoreductase	Pyr_redox_2
WBGene00020646	9.80641	9.66015	7.25934	4.3702	3.5021	5.24076	1.02647	3.28166e-07	6.34878e-06	zmp-6	III	7245703	7247937	-	1115	protein_coding	PF00413:Matrixin	-
WBGene00045024	5.72588	7.16419	6.95232	2.07485	1.96053	3.75157	1.34017	4.33962e-07	8.15737e-06	-	IV	10596805	10600030	+	924	protein_coding	-	-
WBGene00010917	9.8118	9.47166	8.61484	4.39291	2.73812	5.11213	1.18379	5.22486e-07	9.70839e-06	-	II	8231239	8232769	+	691	protein_coding	-	-
WBGene00077763	7.20744	7.88113	7.60262	2.80555	4.31867	3.71037	1.06822	6.58824e-07	1.19443e-05	glb-34	IV	14570160	14572721	-	783	protein_coding	PF00042:Globin	-
WBGene00007232	12.2135	20.1086	11.8799	3.69315	4.41163	6.6706	1.57565	6.59095e-07	1.19443e-05	-	V	15089077	15089538	-	292	protein_coding	-	-
WBGene00011254	7.71368	9.20147	8.76919	4.43786	4.21731	3.98262	1.02759	7.20831e-07	1.29613e-05	-	V	17747966	17749243	-	630	protein_coding	PF00130:Phorbol esters/diacylglycerol binding domain (C1 domain)	C1_1
WBGene00006146	1.02614	2.33512	1.12133	0.241334	0.12162	0.265972	2.82524	7.48864e-07	1.34355e-05	str-87	V	8986694	8987965	-	993	protein_coding	PF10326:Serpentine type 7TM GPCR chemoreceptor Str	-
WBGene00021610	6.64501	8.5392	5.98248	3.46307	2.75355	3.88024	1.0681	7.98713e-07	1.42822e-05	nhr-237	V	1625225	1626818	-	1038	protein_coding	PF00105:Zinc finger, C4 type (two domains)|PF00104:Ligand-binding domain of nuclear hormone receptor	Hormone_recep
WBGene00284859	8.58554	12.338	5.07734	1.85292	2.69758	2.80788	1.82337	8.34167e-07	1.48504e-05	-	II	7277623	7278010	+	388	ncRNA	-	-
WBGene00019382	8.93116	7.44174	9.61406	2.71706	2.9439	4.8847	1.29027	1.17569e-06	2.02171e-05	-	III	6890991	6891812	-	588	protein_coding	-	-
WBGene00012969	1.95952	2.36434	2.60896	1.03295	0.925428	1.06251	1.19703	1.37574e-06	2.34325e-05	-	III	11027250	11029437	-	1740	protein_coding	-	-
WBGene00018708	4.18468	1.61474	3.00221	1.16818	0.915762	1.01157	1.50843	1.49081e-06	2.52593e-05	oac-32	V	1542517	1545791	-	2154	protein_coding	PF01757:Acyltransferase family	-
WBGene00045146	17.9523	18.2026	18.742	9.71974	5.68031	10.8696	1.06001	1.74792e-06	2.93081e-05	-	IV	14950652	14954226	+	489	protein_coding	-	-
WBGene00018478	1.01373	1.37907	1.08421	0.307744	0.398795	0.363388	1.70388	2.03302e-06	3.36344e-05	otpl-5	V	8529519	8532465	+	1817	protein_coding	PF03189:Otopetrin	-
WBGene00014182	4.02286	0.825597	6.09778	0.749441	0.488761	0.583026	2.58603	2.92551e-06	4.71438e-05	-	I	11449856	11451972	-	906	protein_coding	PF03567:Sulfotransferase family	-
WBGene00015876	5.07784	6.39892	6.7583	2.1231	2.34047	3.07105	1.26803	3.04851e-06	4.89307e-05	-	V	3348630	3349401	+	602	pseudogene	-	-
WBGene00002105	7.23516	6.78945	9.3559	3.19526	2.8489	2.1332	1.52409	3.47163e-06	5.49035e-05	ins-22	III	10026289	10026673	+	325	protein_coding	-	-
WBGene00194713	3.21079	6.038	2.5799	0.866186	0.485014	0.954617	2.35481	3.86714e-06	6.08012e-05	-	II	3662204	3662618	+	415	protein_coding	-	-
WBGene00007251	19.8565	26.2295	19.643	4.8994	4.40134	12.9414	1.5558	3.88885e-06	6.10829e-05	nspb-9	II	14580859	14581275	+	375	protein_coding	-	-
WBGene00008985	7.8005	11.3006	6.52151	4.21437	4.24765	3.64181	1.08953	4.00235e-06	6.25158e-05	-	V	13752267	13753580	-	834	protein_coding	PF00106:short chain dehydrogenase	adh_short
WBGene00020613	5.8032	3.52419	3.29433	1.38257	1.31607	1.01581	1.77567	4.17807e-06	6.49926e-05	-	V	3408912	3409519	+	520	protein_coding	PF13905:Thioredoxin-like	-
WBGene00219590	14.3965	14.3928	13.1101	7.56895	5.51615	7.41127	1.03132	4.39751e-06	6.80791e-05	linc-72	II	8819812	8820154	+	343	lincRNA	-	-
WBGene00000797	1.65261	2.31735	2.10077	0.653076	0.762164	0.71028	1.5168	4.60355e-06	7.07264e-05	crn-4	X	2255852	2258101	-	1162	protein_coding	PF00929:Exonuclease	Exonuc_X-T
WBGene00044286	0.924418	0.650023	0.824094	0.148755	0.174918	0.184435	2.23465	5.26398e-06	8.03378e-05	ugt-35	V	10651995	10654265	-	1611	protein_coding	PF00201:UDP-glucoronosyl and UDP-glucosyl transferase	UDPGT
WBGene00015682	2.12025	1.56647	2.31695	0.348523	0.351275	0.40331	2.43749	6.18442e-06	9.33269e-05	-	V	5312887	5314289	+	573	protein_coding	PF00014:Kunitz/Bovine pancreatic trypsin inhibitor domain	Kunitz_BPTI
WBGene00003574	1.17236	1.49172	1.26079	0.549992	0.458759	0.548663	1.33447	6.47374e-06	9.71482e-05	ncx-9	V	4991505	4995214	-	2106	protein_coding	PF01699:Sodium/calcium exchanger protein	Na_Ca_ex
WBGene00001736	1.54903	2.14345	2.79302	0	0.0795576	0.521958	3.33947	7.06529e-06	0.000104952	grl-27	V	3575055	3575874	-	506	protein_coding	PF04155:Ground-like domain	-
WBGene00017424	1.2827	1.79705	1.7894	0.611906	0.56067	0.574753	1.48073	8.20286e-06	0.000120083	-	X	596314	599553	-	1436	protein_coding	-	-
WBGene00022698	5.54494	4.93279	4.72424	1.72406	1.06191	2.13759	1.61539	8.69976e-06	0.000126628	-	III	8398711	8399240	+	417	protein_coding	PF10853:Protein of unknown function (DUF2650)	-
WBGene00017092	1.86621	2.87917	1.5635	0.729078	0.798733	0.707439	1.50562	1.17638e-05	0.000165606	-	V	9369549	9371086	-	1260	protein_coding	PF07914:Protein of unknown function (DUF1679)	DUF1679
WBGene00008809	2.14362	3.97099	1.76376	0.488336	0.984384	1.08347	1.6235	1.31798e-05	0.00018283	cyp-13A11	III	13021009	13023949	+	1554	protein_coding	PF00067:Cytochrome P450	p450
WBGene00007243	77.0746	78.6948	71.9125	29.1235	25.4956	55.5733	1.04482	1.32478e-05	0.000183616	nspb-7	II	14578313	14578597	+	240	protein_coding	-	-
WBGene00045460	3.25025	3.28066	4.71294	1.33773	1.4125	1.36899	1.44725	1.4063e-05	0.000193585	-	V	12751603	12752507	-	627	protein_coding	-	-
WBGene00013480	0.999417	1.55143	1.44162	0.583969	0.52014	0.673523	1.16492	1.62575e-05	0.000221154	egas-3	V	18628680	18636348	-	2941	protein_coding	PF00858:Amiloride-sensitive sodium channel|PF00008:EGF-like domain	EGF
WBGene00019181	2.30373	1.91395	1.80664	1.13248	0.556793	0.616441	1.39493	2.28384e-05	0.000300792	-	V	3839149	3841527	-	1446	pseudogene	PF00201:UDP-glucoronosyl and UDP-glucosyl transferase	UDPGT
WBGene00016923	12.0469	13.5337	25.1625	7.61517	6.73546	5.78063	1.33529	2.44277e-05	0.000320145	-	V	7529116	7529450	+	257	protein_coding	-	-
WBGene00017446	12.7319	8.16335	16.4131	6.69059	4.18909	4.69232	1.26124	2.44466e-05	0.000320145	-	X	6898650	6899948	-	394	protein_coding	-	-
WBGene00000680	1.40422	2.55827	2.60399	0.867335	0.611928	0.57353	1.68519	2.57429e-05	0.000335218	col-106	IV	1459866	1460786	-	921	protein_coding	PF01484:Nematode cuticle collagen N-terminal domain|PF01391:Collagen triple helix repeat (20 copies)	Collagen
WBGene00008077	0.691597	0.788323	1.21761	0.371997	0.177601	0.226565	1.8	2.62537e-05	0.000341044	oac-8	IV	10584537	10587400	+	2040	protein_coding	PF01757:Acyltransferase family	-
WBGene00284847	3.7774	2.36563	1.28995	0	0	0.397757	4.09583	2.74847e-05	0.000356177	-	III	5094791	5095122	+	332	protein_coding	-	-
WBGene00011188	18.4593	31.3018	16.2926	9.26163	10.2099	10.885	1.12558	2.85944e-05	0.00036937	-	V	13950066	13950394	+	276	protein_coding	-	-
WBGene00044646	4.65211	9.68621	2.46482	1.29305	1.01364	0.950038	2.38104	2.97167e-05	0.000382949	-	I	10726903	10727364	+	278	protein_coding	-	-
WBGene00017024	1.33847	1.9926	1.46265	0.163692	0.329968	0.496109	2.25463	3.07652e-05	0.0003952	-	II	7457667	7458806	-	732	protein_coding	PF01738:Dienelactone hydrolase family	-
WBGene00007097	2.4792	1.7896	1.73667	0.874616	0.848872	0.642605	1.35433	3.24552e-05	0.000414272	-	V	10297399	10298865	+	1233	protein_coding	PF03409:Transmembrane glycoprotein	-
WBGene00017396	2.66343	3.26792	2.91052	0.969436	0.586254	0.641045	2.01827	3.26015e-05	0.00041574	-	II	5497285	5498256	-	412	protein_coding	-	-
WBGene00007288	6.41614	5.70922	7.48513	2.7393	3.38437	2.55638	1.18031	3.38972e-05	0.0004293	-	X	13664589	13665352	+	452	protein_coding	-	-
WBGene00019571	1.95342	1.84473	2.37924	1.05762	1.14958	0.788492	1.05141	3.62952e-05	0.000456077	-	X	8673060	8681653	+	1926	protein_coding	-	-
WBGene00003099	1.60179	1.37573	1.92543	0.435322	0.493604	0.314846	1.99098	4.72728e-05	0.00057783	lys-10	IV	8332826	8333559	+	734	protein_coding	-	-
WBGene00005657	3.3056	5.45978	3.43861	2.33231	1.79569	1.63329	1.09157	5.22784e-05	0.000632788	srr-6	V	5012994	5015059	+	1233	protein_coding	PF03268:Caenorhabditis protein of unknown function, DUF267	-
WBGene00016921	1.18541	1.98824	1.3739	0.695577	0.258289	0.272341	1.90829	5.72994e-05	0.00068687	-	V	7533247	7535074	+	1091	protein_coding	PF03567:Sulfotransferase family	-
WBGene00012304	2.14099	2.31723	2.31108	0.824893	1.04596	1.31967	1.07845	5.89278e-05	0.000704298	cutl-4	V	17733568	17739899	-	1501	protein_coding	-	-
WBGene00018575	1.31594	1.21656	0.921237	0.565793	0.253449	0.433025	1.46608	6.7703e-05	0.000797375	clec-119	II	1255937	1258353	+	1906	protein_coding	-	-
WBGene00008678	2.24388	3.3966	1.43741	0.709708	1.07297	0.619213	1.57409	9.15171e-05	0.001037	stdh-2	V	16224327	16225540	+	1013	protein_coding	PF00106:short chain dehydrogenase	adh_short
WBGene00008028	4.79675	4.57755	5.57634	2.86034	2.72568	1.71947	1.04336	9.17668e-05	0.0010391	scl-6	IV	13068751	13070290	+	768	protein_coding	PF00188:Cysteine-rich secretory protein family	SCP
WBGene00045331	3.73699	4.93783	5.02607	1.66013	0.885832	2.09868	1.54726	9.56026e-05	0.00108026	-	V	14300014	14300561	+	409	protein_coding	PF14747:Domain of unknown function (DUF4473)	-
WBGene00014053	7.00218	6.63039	13.702	4.86813	3.79144	3.9324	1.11775	9.96323e-05	0.00111797	-	II	7941151	7942610	+	722	protein_coding	PF03227:Gamma interferon inducible lysosomal thiol reductase (GILT)	-
WBGene00012744	1.61262	1.93261	2.13107	0.726196	0.693407	0.821397	1.33703	0.000101698	0.00113798	-	IV	15167800	15175536	-	1045	protein_coding	PF13383:Methyltransferase domain	-
WBGene00019660	2.94232	3.21312	3.81194	1.08199	1.80716	1.96754	1.0318	0.000110547	0.00122765	-	IV	674036	675883	-	1292	protein_coding	PF03409:Transmembrane glycoprotein	-
WBGene00012293	1.99482	2.05009	2.54878	1.12597	1.07182	0.87899	1.10511	0.000114616	0.0012676	-	V	14824664	14829533	+	1277	protein_coding	PF07857:Transmembrane family, TMEM144 of transporters	-
WBGene00020863	2.40689	2.24697	2.05841	1.01318	0.644958	0.79339	1.45727	0.000125464	0.00137626	-	V	9068368	9069694	-	749	protein_coding	-	-
WBGene00044525	3.50155	4.56248	4.04716	1.7843	1.59088	1.92864	1.19038	0.000130339	0.00142491	-	V	3197268	3198333	+	582	protein_coding	PF13499:EF-hand domain pair	-
WBGene00010501	4.1782	5.7033	4.8548	2.37165	1.84711	2.9405	1.03687	0.00013316	0.00145237	-	II	8075760	8076836	+	741	protein_coding	-	-
WBGene00015272	2.12725	0.104104	3.69552	0.0555891	0.084042	0.0459483	5.00378	0.00013991	0.00151721	-	V	2490512	2492701	+	1437	protein_coding	PF07690:Major Facilitator Superfamily	MFS_1
WBGene00016731	8.79701	6.44545	10.1599	4.84388	5.18191	2.52872	1.02342	0.00014202	0.001537	-	I	5042102	5043453	-	940	protein_coding	PF01549:ShK domain-like	ShTK
WBGene00020737	4.98475	6.88939	31.5562	3.50358	3.17812	3.18554	2.13557	0.000154156	0.00164954	-	X	5514798	5515080	-	228	protein_coding	-	-
WBGene00007437	1.69526	2.75976	2.72432	0.508152	0.512165	0.588033	2.15456	0.000157559	0.00168372	-	V	18361051	18362543	-	393	protein_coding	PF10601:LITAF-like zinc ribbon domain	-
WBGene00044461	1.95394	2.10439	1.70817	0.711196	1.03221	0.940565	1.10577	0.000158569	0.00168918	-	I	667615	674413	-	1404	protein_coding	PF01697:Glycosyltransferase family 92	-
WBGene00020618	2.20791	2.04849	1.87658	0.750062	0.692985	0.568313	1.61925	0.000184491	0.00193818	-	V	3397065	3397800	+	639	protein_coding	PF01579:Domain of unknown function (DUF19)	DUF19
WBGene00010365	0.796323	0.8504	0.828762	0.270523	0.292135	0.383325	1.3803	0.000185049	0.00194277	-	III	10445805	10451112	-	2067	protein_coding	-	-
WBGene00020136	1.90054	1.93877	1.93363	0.734697	0.605862	0.276035	1.86278	0.000195536	0.0020383	nlp-45	X	2337656	2338306	-	598	protein_coding	-	-
WBGene00001731	6.88389	6.69939	4.69227	2.29225	2.45037	3.78941	1.09363	0.000203802	0.00211062	grl-22	III	5413137	5413993	-	575	protein_coding	PF04155:Ground-like domain	-
WBGene00016686	1.34322	1.40751	1.20881	0.536838	0.595185	0.554668	1.23565	0.000209752	0.00215999	cyp-33C1	V	2179586	2181759	+	1488	protein_coding	PF00067:Cytochrome P450	p450
WBGene00012612	1.53296	1.46291	1.45668	0.203779	0.410777	0.393022	2.13714	0.000227498	0.00232347	-	V	20325728	20328056	+	588	protein_coding	-	-
WBGene00003531	2.61701	2.06576	3.46	1.58051	0.96243	1.19753	1.12152	0.000228007	0.0023272	nas-12	IV	10224023	10226342	+	1213	protein_coding	PF01400:Astacin (Peptidase family M12A)|PF01549:ShK domain-like	Astacin
WBGene00019471	0.836063	0.623325	0.770873	0.18639	0.268374	0.198083	1.77798	0.000252499	0.00254978	cyp-35B2	V	3942215	3944457	+	1500	protein_coding	PF00067:Cytochrome P450	p450
WBGene00021086	3.33718	3.51131	5.51692	1.04648	1.23054	2.0904	1.48332	0.000269244	0.00269028	-	IV	3300792	3301300	+	458	protein_coding	-	-
WBGene00044024	4.50602	5.65802	7.32129	1.99402	2.98419	3.44622	1.04707	0.000301183	0.00297262	-	V	10502116	10503111	-	661	protein_coding	-	-
WBGene00019886	3.05741	3.84605	2.63235	1.51076	1.76061	1.24875	1.089	0.000328327	0.00320525	-	V	2766271	2767503	-	846	protein_coding	PF13561:Enoyl-(Acyl carrier protein) reductase	-
WBGene00044217	2.68191	3.42623	1.84352	0.793525	1.15525	1.34825	1.2693	0.000368344	0.00353952	-	X	14436751	14437656	+	906	pseudogene	-	-
WBGene00011841	1.04934	0.696615	1.34611	0.185987	0.374912	0.115299	2.21639	0.000415279	0.00392365	scl-25	V	17226959	17227961	+	859	protein_coding	PF00188:Cysteine-rich secretory protein family	SCP
WBGene00044385	1.85852	2.31337	1.41283	0.329408	0.747021	0.13614	2.24352	0.000433451	0.0040825	-	II	5003960	5004849	+	485	protein_coding	-	-
WBGene00018623	0.569281	0.943566	0.327418	0.122143	0.153884	0.0757198	2.41581	0.000460117	0.00429862	-	V	643762	646199	-	1308	protein_coding	PF07914:Protein of unknown function (DUF1679)	DUF1679
WBGene00045322	2.54092	0.431533	0.964768	0.351128	0.132713	0.453487	2.06172	0.000473443	0.00440616	-	II	14713340	14718225	-	1820	pseudogene	PF04960:Glutaminase|PF12796:Ankyrin repeats (3 copies)	-
WBGene00012383	233.442	177.556	320.226	120.768	134.902	80.0276	1.12476	0.000495162	0.00459241	ttr-17	IV	11066018	11067072	-	507	protein_coding	PF01060:Transthyretin-like family	-
WBGene00138724	7.49941	6.23325	6.87335	1.47929	1.61522	4.38147	1.44165	0.00052971	0.00487641	-	V	12992654	12992977	-	324	protein_coding	-	-
WBGene00004176	2.66703	4.24191	2.8335	0.981531	1.75027	0.93612	1.42422	0.000534838	0.00491521	pqn-97	V	609144	609726	-	529	protein_coding	PF02520:Domain of unknown function DUF148	-
WBGene00018111	2.25017	2.37102	2.0491	0.955521	0.914912	1.10573	1.16295	0.000617161	0.00553935	-	V	1788511	1793250	+	836	protein_coding	-	-
novel.58	1.35036	1.7182	1.41005	0.795146	0.61648	0.606686	1.15783	0.000642854	0.00574295	-	IV	9876648	9877953	-	1306	-	-	-
WBGene00017743	0.845533	1.08931	1.61696	0.172344	0.34741	0.462977	1.83357	0.000646009	0.00575986	-	II	34204	35262	+	927	protein_coding	-	-
WBGene00016660	2.29821	3.0012	0.660899	0.123274	0.372742	0.305684	2.89739	0.000765446	0.00667728	-	X	6082960	6083333	+	324	protein_coding	-	-
WBGene00002103	2.9233	3.48713	2.29605	1.30343	0.844534	0.923464	1.51337	0.000788537	0.00684911	ins-20	II	6010844	6011321	+	429	protein_coding	-	-
WBGene00219226	4.6316	8.49989	6.22928	1.08929	0.365965	2.10088	2.40717	0.00079216	0.00687689	mir-4929	II	13461755	13461864	-	110	miRNA	-	-
WBGene00015886	1.89876	2.31935	2.82189	1.00626	0.702142	0.767763	1.51	0.000847099	0.0072911	-	V	3353263	3353921	+	516	protein_coding	-	-
WBGene00020675	1.0863	1.1164	1.40015	0.369033	0.286113	0.70392	1.38563	0.000859232	0.00737975	-	IV	4692793	4696826	+	1407	protein_coding	-	-
WBGene00011041	6.58254	7.96848	6.19416	3.78909	1.8156	4.67225	1.00881	0.00100083	0.00840815	-	II	10192529	10193451	+	643	protein_coding	-	-
WBGene00013073	1.1058	1.18047	3.46133	0.74495	0.904849	0.584176	1.36444	0.00101222	0.0084836	hmit-1.1	V	18516789	18523875	+	2091	protein_coding	PF00083:Sugar (and other) transporter	Sugar_tr
WBGene00016697	1.36956	1.0305	0.604403	0.402629	0.3517	0.354987	1.44532	0.00102093	0.008537	cyp-33C2	V	2183521	2186535	+	1488	protein_coding	PF00067:Cytochrome P450	p450
WBGene00206512	2.87461	3.10901	2.30361	0.683583	1.27953	0.887903	1.54816	0.00106351	0.00883355	-	III	1983749	1984960	-	409	protein_coding	-	-
WBGene00010183	5.03734	7.8837	4.29364	2.56689	2.89761	2.37632	1.14485	0.00107076	0.00888686	fipr-13	V	10064503	10064939	+	389	protein_coding	-	-
WBGene00016700	0.609611	0.597691	0.766548	0.382982	0.180136	0.393943	1.03737	0.00112383	0.00924893	-	IV	7748157	7757358	-	4693	protein_coding	PF03098:Animal haem peroxidase	An_peroxidase
WBGene00013754	0.863053	1.53492	1.37181	0.319846	0.443261	0.561797	1.49976	0.0012677	0.0102502	fbxa-116	V	20187710	20188882	-	999	protein_coding	PF00646:F-box domain|PF01827:FTH domain	F-box
WBGene00008617	4.2673	5.28929	2.03679	1.44967	2.06571	1.69408	1.16197	0.00129421	0.0104204	-	V	16878724	16880154	-	799	protein_coding	-	-
WBGene00021585	0.603352	1.36093	0.539449	0.363352	0.140854	0.231028	1.77753	0.00147467	0.0116267	clec-74	IV	3957005	3960139	+	1429	protein_coding	PF00059:Lectin C-type domain	Lectin_C
WBGene00021081	1.79361	2.56747	1.66601	0.792113	0.921193	1.25911	1.01665	0.00148524	0.0116986	pals-33	V	3673380	3676632	+	1311	protein_coding	-	-
WBGene00007212	1.98007	1.64002	2.20459	0.837652	1.22802	0.692378	1.08773	0.00172341	0.0133084	-	III	12813541	12816798	+	1049	protein_coding	-	-
WBGene00020881	3.49799	2.90542	5.23826	2.24461	1.86309	1.36421	1.09454	0.001782	0.0137018	-	V	3268809	3269510	-	605	protein_coding	PF01579:Domain of unknown function (DUF19)	DUF19
WBGene00000760	4.11415	5.01898	2.82728	1.42646	1.69912	2.82261	1.00339	0.00182633	0.0140027	col-187	X	16072903	16074852	+	924	protein_coding	PF01391:Collagen triple helix repeat (20 copies)	Collagen
WBGene00015281	2.34955	3.13905	4.00534	1.14937	1.15845	1.42506	1.33936	0.0018787	0.0142956	-	IV	6638556	6639271	+	417	protein_coding	-	-
WBGene00010955	1.78139	2.13587	1.79691	0.605163	0.703779	1.15433	1.20167	0.00197956	0.0149225	-	IV	15123182	15124393	+	858	protein_coding	PF08277:PAN-like domain	-
WBGene00009998	2.1881	2.64742	1.66523	0.995533	0.923122	1.28369	1.02037	0.00222583	0.0164187	klf-2	V	20685683	20688770	+	1003	protein_coding	-	-
WBGene00013328	0.546844	1.15968	1.32795	0.309618	0	0.255921	2.40473	0.0023709	0.0173619	-	IV	14637751	14641229	+	645	protein_coding	PF02520:Domain of unknown function DUF148	-
WBGene00015894	1.49414	1.33236	1.25802	0.449334	0.704482	0.866613	1.00834	0.00250856	0.0182294	acdh-2	II	5544781	5547490	-	1600	protein_coding	PF02771:Acyl-CoA dehydrogenase, N-terminal domain|PF00441:Acyl-CoA dehydrogenase, C-terminal domain|PF02770:Acyl-CoA dehydrogenase, middle domain	-
WBGene00011365	2.49488	1.83526	2.38555	1.00647	0.694071	1.31355	1.14386	0.00263611	0.0190278	-	III	9247422	9248618	+	754	protein_coding	PF00097:Zinc finger, C3HC4 type (RING finger)	zf-C3HC4
WBGene00012661	0.609178	0.77512	0.258881	0.0689823	0.104291	0.171056	2.23985	0.00269806	0.0194218	clec-163	III	10794349	10796369	+	1158	protein_coding	PF00059:Lectin C-type domain|PF00092:von Willebrand factor type A domain	VWA
WBGene00008632	1.0132	1.1216	1.32863	0.371734	0.291409	0.614528	1.41933	0.00282193	0.0201173	fbxa-88	V	16142008	16143116	-	967	protein_coding	PF01827:FTH domain|PF00646:F-box domain	F-box
WBGene00021310	1.4515	0.989405	1.47286	0.457875	0.745484	0.494916	1.209	0.00288577	0.020509	-	III	5362209	5364372	+	1134	protein_coding	PF10317:Serpentine type 7TM GPCR chemoreceptor Srd	-
WBGene00015757	1.8394	2.54345	1.39473	0.765149	1.15679	0.822184	1.08492	0.00293928	0.0208069	-	V	543469	545359	+	1044	protein_coding	PF01531:Glycosyl transferase family 11	-
WBGene00010761	1.49127	1.08157	1.6948	0.607927	0.428909	0.452244	1.52098	0.00304109	0.0213924	-	II	14501747	14502543	+	657	protein_coding	-	-
WBGene00044446	1.04819	0.666856	1.20906	0.237389	0.239264	0.294328	1.91268	0.00330359	0.0229137	-	III	8004397	8005887	+	673	protein_coding	-	-
WBGene00016349	0.958202	1.5545	1.1169	0.585928	0.426512	0.591935	1.17832	0.00333889	0.0231188	-	X	17293094	17294828	-	1227	protein_coding	PF07735:F-box associated	-
WBGene00006008	1.94132	1.23507	1.81205	0.659497	0.872424	0.78361	1.10612	0.00348423	0.0239302	srx-117	V	5644487	5646231	+	969	protein_coding	PF10328:Serpentine type 7TM GPCR chemoreceptor Srx	-
WBGene00006979	1.50576	0.776729	2.00123	0.456229	0.752451	0.411387	1.4076	0.00364597	0.024788	zig-2	X	12340378	12341438	-	963	protein_coding	PF07679:Immunoglobulin I-set domain	I-set
WBGene00009349	2.84252	2.6549	2.84187	1.54093	0.931855	1.63031	1.01691	0.00385274	0.0258778	-	V	13359334	13360024	+	648	protein_coding	-	-
WBGene00015270	6.15681	1.12989	0.517538	0.362001	0.0810798	0.332466	3.32939	0.00391	0.026197	-	V	2501051	2502426	+	993	protein_coding	PF01263:Aldose 1-epimerase	Aldose_epim
WBGene00235133	2.85764	3.89578	2.67664	1.04012	0.838669	1.80544	1.34212	0.0039136	0.0262102	-	V	15449165	15449601	+	384	protein_coding	-	-
WBGene00119204	3.64356	3.98589	5.82671	1.17739	2.09953	2.84473	1.12286	0.00399451	0.0266219	-	V	12608093	12608974	-	441	protein_coding	-	-
WBGene00009215	48.5122	25.4298	58.9328	21.0398	24.4144	16.2397	1.10829	0.00402274	0.0267746	thn-2	IV	12383170	12384019	+	803	protein_coding	PF00314:Thaumatin family	Thaumatin
WBGene00022498	1.20689	1.24772	1.35549	0.478333	0.137746	0.79075	1.41679	0.00403424	0.026807	hsd-2	X	5005269	5007024	+	1169	protein_coding	PF01073:3-beta hydroxysteroid dehydrogenase/isomerase family	-
WBGene00004394	0.293462	0.407347	0.583067	0.163135	0.0274038	0.112368	2.07475	0.00407271	0.0270106	rol-1	II	12172571	12176069	+	1469	protein_coding	PF01391:Collagen triple helix repeat (20 copies)|PF01484:Nematode cuticle collagen N-terminal domain	Collagen
WBGene00018055	1.20082	0.520885	1.01399	0.278139	0.224268	0.229901	1.9022	0.00434609	0.0285153	-	V	3284929	3285792	+	718	protein_coding	-	-
WBGene00020747	3.2404	1.80871	2.00435	1.05927	0.816427	1.23609	1.17554	0.00447828	0.0292283	-	V	3525274	3526178	+	641	protein_coding	PF08719:Domain of unknown function (DUF1768)	-
WBGene00195214	7.83809	6.37177	8.88249	5.17751	2.38555	3.91275	1.00703	0.0045903	0.0298357	-	X	12977092	12977852	+	270	protein_coding	-	-
WBGene00044278	5.25726	8.36168	5.5709	1.46125	3.27286	3.62347	1.19459	0.0052326	0.0332118	-	V	16880994	16881336	+	246	protein_coding	-	-
WBGene00007246	75.9315	88.9797	71.1987	25.1294	20.4635	54.6104	1.23728	0.00525066	0.0332872	nspb-10	II	14587957	14588241	-	240	protein_coding	-	-
WBGene00011113	1.8307	1.81174	1.77825	0.691017	0.975062	0.628291	1.2513	0.00620485	0.037965	-	III	4397415	4398576	+	578	protein_coding	-	-
WBGene00006002	1.48932	2.03038	0.836996	0.650501	0.699347	0.501839	1.25011	0.00631344	0.0384681	srx-111	II	3757799	3759252	+	921	protein_coding	PF10328:Serpentine type 7TM GPCR chemoreceptor Srx	-
WBGene00011133	0.589823	0.312705	0.393887	0.133581	0.100977	0.0828106	2.04319	0.00632314	0.0384846	-	V	14714207	14715720	-	1196	protein_coding	PF00149:Calcineurin-like phosphoesterase	Metallophos
WBGene00020620	0.917094	0.583456	1.20261	0.12462	0.188406	0.360525	1.971	0.00658145	0.0398017	-	V	3393544	3394744	-	641	protein_coding	PF01579:Domain of unknown function (DUF19)	DUF19
WBGene00009332	0.912255	1.14915	0.996887	0.557832	0.374824	0.399609	1.20638	0.00692371	0.0413902	-	V	10901480	10902782	-	1074	protein_coding	PF03269:Caenorhabditis protein of unknown function, DUF268	-
WBGene00010424	2.7004	3.50208	2.11861	1.4819	0.924611	1.57486	1.06293	0.00708279	0.0421665	lep-5	X	12652591	12653520	-	566	lincRNA	-	-
WBGene00021267	3.38556	2.54552	1.45744	1.04557	0.632295	1.03708	1.44477	0.0073038	0.0432787	-	X	5916135	5917384	-	382	protein_coding	-	-
WBGene00001962	2.44477	3.25213	1.86201	0.30201	0.760986	1.68502	1.44057	0.00761756	0.0448581	hlh-19	X	555788	557191	-	529	protein_coding	PF00010:Helix-loop-helix DNA-binding domain	HLH
WBGene00008324	2.01201	2.25399	0.191189	0.178307	0.539145	0	2.68317	0.00764835	0.0449901	-	V	15646983	15647809	-	448	protein_coding	PF14747:Domain of unknown function (DUF4473)	-
WBGene00050932	1.8818	3.90392	2.3246	1.33414	0.336168	1.37845	1.40522	0.00777114	0.0456022	-	V	20614382	20615054	-	479	pseudogene	-	-
pH2.93 VS pH6.33
gene_id	pH2_1_fpkm	pH2_2_fpkm	pH2_3_fpkm	pH6_1_fpkm	pH6_2_fpkm	pH6_3_fpkm	log2FoldChange	pvalue	padj	gene_name	gene_chr	gene_start	gene_end	gene_strand	gene_length	gene_biotype	gene_description	tf_family
WBGene00001387	1182.4	1235.26	1223.04	166.805	172.356	178.764	2.81043	1.78571e-303	1.59178e-299	far-3	V	12996787	12997524	-	675	protein_coding	PF05823:Nematode fatty acid retinoid binding protein (Gp-FAR-1)	-
WBGene00010470	238.445	281.065	267.087	28.6801	30.6206	28.8729	3.15466	1.06628e-226	6.33653e-223	cdr-4	V	12407428	12408592	-	869	protein_coding	PF17171:Glutathione S-transferase, C-terminal domain|PF17172:Glutathione S-transferase N-terminal domain	-
WBGene00001779	87.8894	103.802	103.527	6.68747	7.04946	7.25189	3.80971	5.72099e-184	1.6999e-180	gst-31	II	15174271	15174965	-	651	protein_coding	PF14497:Glutathione S-transferase, C-terminal domain|PF02798:Glutathione S-transferase, N-terminal domain	GST_N
WBGene00019968	61.0706	85.8882	74.5249	4.95187	3.77606	3.743	4.151	9.67295e-160	2.46356e-156	-	V	3803845	3805531	-	1226	protein_coding	PF13847:Methyltransferase domain	-
WBGene00008647	345.515	379.244	316.868	31.8192	34.5554	23.1121	3.53871	2.72139e-150	6.06463e-147	-	V	12053952	12056320	+	1377	protein_coding	PF07690:Major Facilitator Superfamily	MFS_1
WBGene00001753	713.57	864.533	763.162	143.776	141.348	134.018	2.47913	5.45854e-149	1.08128e-145	gst-5	II	10950350	10951604	+	757	protein_coding	PF02798:Glutathione S-transferase, N-terminal domain|PF14497:Glutathione S-transferase, C-terminal domain	GST_N
WBGene00018543	37.2158	46.1426	33.1416	2.79888	2.69391	2.33431	3.89682	1.24771e-138	2.22441e-135	ugt-32	V	3841859	3844007	-	1584	protein_coding	PF00201:UDP-glucoronosyl and UDP-glucosyl transferase	UDPGT
WBGene00001500	64.0752	64.1613	61.1091	7.49622	7.67346	7.06748	3.08949	9.58738e-137	1.55385e-133	ftn-1	V	7546468	7548012	-	682	protein_coding	PF00210:Ferritin-like domain	Ferritin
WBGene00007989	47.5188	52.2715	49.311	2.90919	2.7489	2.05397	4.2833	4.83207e-136	7.17885e-133	fipr-22	I	14155470	14156316	+	659	protein_coding	-	-
WBGene00045275	105.364	118.5	89.0021	6.42612	6.27757	7.10941	3.97445	1.66927e-131	1.85998e-128	-	V	7414941	7415344	+	404	protein_coding	-	-
WBGene00016013	39.5052	45.5798	42.5593	6.88391	6.51202	7.03	2.63989	1.28481e-130	1.34739e-127	ugt-66	III	6192116	6194580	-	1700	protein_coding	PF00201:UDP-glucoronosyl and UDP-glucosyl transferase	UDPGT
WBGene00000698	49.3644	64.0294	50.1874	5.02751	5.20796	5.51192	3.37237	3.39146e-129	3.35905e-126	col-124	IV	10216450	10217643	+	1144	protein_coding	PF01484:Nematode cuticle collagen N-terminal domain	-
WBGene00019090	160.906	205.062	155.143	11.1042	15.7901	16.4358	3.58213	8.06241e-119	7.18683e-116	-	V	2015836	2016541	-	464	protein_coding	-	-
WBGene00021709	27.5811	30.7176	32.2004	4.20618	2.88061	3.64014	3.07356	6.9098e-116	5.86609e-113	ugt-29	V	696523	699614	-	2222	protein_coding	PF00201:UDP-glucoronosyl and UDP-glucosyl transferase	UDPGT
WBGene00010019	110.698	150.083	146.731	12.0728	10.9513	14.0537	3.45107	5.40342e-111	4.18836e-108	-	V	15816464	15817143	+	397	protein_coding	PF15228:Death-associated protein	-
WBGene00010625	184.18	225.441	168.255	27.2106	25.3806	20.6501	2.9785	9.9202e-111	7.08969e-108	-	V	10339500	10340971	+	1004	protein_coding	PF00248:Aldo/keto reductase family	Aldo_ket_red
WBGene00001787	183.308	225.571	206.213	32.7881	38.8143	32.5409	2.55996	9.94179e-111	7.08969e-108	gst-39	II	15171163	15171912	-	698	protein_coding	PF14497:Glutathione S-transferase, C-terminal domain|PF02798:Glutathione S-transferase, N-terminal domain	GST_N
WBGene00017466	9.39399	10.6862	9.58769	0.507136	0.278804	0.317563	4.75507	2.63628e-110	1.80768e-107	-	V	5138195	5141488	+	2599	protein_coding	-	-
WBGene00001755	755.033	858.719	859.122	203.725	218.68	218.556	1.94499	2.64761e-109	1.74821e-106	gst-7	II	4882062	4883358	+	745	protein_coding	PF14497:Glutathione S-transferase, C-terminal domain|PF02798:Glutathione S-transferase, N-terminal domain	GST_N
WBGene00001811	48.6175	51.9974	46.2313	11.614	11.4773	11.7851	2.0709	1.89318e-107	1.20542e-104	haf-1	IV	17376427	17379317	+	2115	protein_coding	PF00664:ABC transporter transmembrane region|PF00005:ABC transporter	ABC_membrane
WBGene00017390	107.65	122.422	132.133	14.5816	14.9097	17.3803	2.94334	5.10363e-106	3.1375e-103	-	II	5496540	5497062	+	378	protein_coding	-	-
WBGene00001388	39.6082	51.0184	39.7051	0.953642	0.678474	0.41731	6.01876	1.92354e-105	1.14309e-102	far-4	V	12998427	12999659	-	712	protein_coding	PF05823:Nematode fatty acid retinoid binding protein (Gp-FAR-1)	-
WBGene00002270	74.2841	92.4034	74.9295	10.8357	10.7307	9.06058	2.98032	5.78851e-103	3.32895e-100	lec-7	X	9852139	9852909	+	634	protein_coding	PF00337:Galactoside-binding lectin	-
WBGene00044479	43.6212	44.9771	50.0734	1.29363	2.20023	1.47025	4.81047	8.9227e-102	4.97106e-99	-	IV	4292869	4293611	+	494	protein_coding	-	-
WBGene00017567	171.753	191.4	142.385	21.8488	21.1245	25.8227	2.87194	1.03979e-97	5.45219e-95	-	V	7413437	7413840	+	404	protein_coding	-	-
WBGene00045276	187.611	232.136	182.578	31.2986	27.7006	35.3949	2.66941	2.55143e-97	1.29962e-94	-	V	7416116	7416628	+	513	protein_coding	-	-
WBGene00010931	49.9116	57.7765	50.3263	11.3653	10.5822	9.52838	2.32661	1.59059e-93	7.66405e-91	-	V	19761051	19766763	+	1476	protein_coding	PF07690:Major Facilitator Superfamily	MFS_1
WBGene00009165	98.7058	116.534	110.848	22.6879	22.2937	24.5514	2.22531	3.61117e-91	1.69421e-88	gpx-1	I	9780287	9781418	+	632	protein_coding	PF00255:Glutathione peroxidase	GSHPx
WBGene00014006	315.053	369.855	342.338	67.0769	68.9963	50.5588	2.45813	4.92036e-88	2.24923e-85	-	IV	10900370	10901386	+	811	protein_coding	PF02520:Domain of unknown function DUF148	-
WBGene00014244	353.49	465.587	342.576	74.2322	77.0879	78.6323	2.33413	1.41505e-85	6.15306e-83	-	II	9654345	9655616	-	1011	protein_coding	PF02274:Amidinotransferase	-
WBGene00019885	43.0581	47.5185	51.6876	8.06496	9.16085	8.92361	2.44019	3.37473e-85	1.43249e-82	-	V	2761825	2763208	-	936	protein_coding	PF13561:Enoyl-(Acyl carrier protein) reductase	-
WBGene00001760	67.1389	90.0301	86.2357	12.5222	14.0287	13.852	2.58737	5.87814e-85	2.4371e-82	gst-12	II	13616685	13618061	-	858	protein_coding	PF14497:Glutathione S-transferase, C-terminal domain|PF02798:Glutathione S-transferase, N-terminal domain	GST_N
WBGene00001785	30.1607	45.2264	39.9578	2.02874	1.78916	1.15286	4.55132	1.59167e-84	6.44917e-82	gst-37	V	1921621	1922381	+	630	protein_coding	PF14497:Glutathione S-transferase, C-terminal domain|PF02798:Glutathione S-transferase, N-terminal domain	GST_N
WBGene00009617	32.4323	32.2527	33.6953	8.45462	8.68928	7.67683	1.98575	4.65292e-84	1.84338e-81	-	X	10279599	10282842	+	1918	protein_coding	PF00999:Sodium/hydrogen exchanger family	Na_H_Exchanger
WBGene00016783	23.1241	32.5061	32.0028	2.59743	2.06002	2.53411	3.60148	2.53663e-82	9.83109e-80	irg-2	V	4042404	4043599	+	938	protein_coding	-	-
WBGene00015532	18.7117	20.5667	17.6443	1.53463	1.75027	1.63567	3.52941	9.02315e-81	3.42266e-78	-	IV	7260875	7262132	+	989	protein_coding	PF13561:Enoyl-(Acyl carrier protein) reductase	-
WBGene00015574	48.2011	52.8285	51.7696	8.96504	7.7895	9.86326	2.51416	3.11405e-80	1.15661e-77	irg-1	V	3523587	3524575	+	646	protein_coding	PF08719:Domain of unknown function (DUF1768)	-
WBGene00015337	17.7491	23.3145	24.8621	1.20381	1.12665	1.38594	4.1388	3.53635e-80	1.28666e-77	gsto-2	III	8554772	8555821	+	929	protein_coding	PF13417:Glutathione S-transferase, N-terminal domain|PF00043:Glutathione S-transferase, C-terminal domain	GST_C
WBGene00007990	34.5332	40.4703	33.854	2.48571	3.53024	1.58765	3.85481	4.39968e-79	1.56605e-76	fipr-23	I	14153270	14154168	-	707	protein_coding	-	-
WBGene00007992	60.5142	71.9499	78.9182	6.54611	7.26714	9.64537	3.15993	4.10543e-77	1.3554e-74	fipr-24	I	14157611	14158076	+	421	protein_coding	-	-
WBGene00021979	16.5649	25.3039	21.1339	1.50356	1.32115	1.37027	3.90648	4.25157e-75	1.35352e-72	-	V	5085886	5086969	-	1036	protein_coding	-	-
WBGene00012886	67.2009	74.0103	68.9512	16.1062	14.7279	12.615	2.27478	2.75291e-74	8.61034e-72	-	IV	13796255	13797904	-	615	protein_coding	-	-
WBGene00077593	15.9531	17.8034	19.0715	0.469389	0.731148	0.317441	5.14885	3.65868e-74	1.1246e-71	-	V	4038821	4039934	+	936	protein_coding	-	-
WBGene00010422	719.421	1035.14	902.115	145.775	187.646	159.44	2.42744	1.21019e-71	3.65681e-69	-	I	9154228	9154789	-	434	protein_coding	-	-
WBGene00001781	62.4906	95.2299	72.1585	9.34347	10.9178	7.51086	3.04958	3.68951e-71	1.09628e-68	gst-33	V	3467453	3468545	-	778	protein_coding	PF14497:Glutathione S-transferase, C-terminal domain|PF02798:Glutathione S-transferase, N-terminal domain	GST_N
WBGene00008628	109.855	132.286	125.997	33.613	37.7109	34.5973	1.79441	3.63922e-69	1.04645e-66	ttr-21	V	13853834	13855260	-	1376	protein_coding	PF01060:Transthyretin-like family	-
WBGene00009383	442.281	472.786	449.795	176.639	184.097	176.837	1.34135	1.43727e-67	4.06726e-65	-	V	11604482	11606524	-	923	protein_coding	-	-
WBGene00017095	12.6694	9.87887	12.6955	0.382208	0.385226	0.315922	5.03186	3.59646e-67	1.00184e-64	-	V	9376812	9378404	-	1254	protein_coding	PF07914:Protein of unknown function (DUF1679)	DUF1679
WBGene00014700	69.5618	103.84	65.5472	1.05904	1.21988	0.625262	6.38884	1.1276e-65	3.04589e-63	-	I	14150731	14151041	-	264	protein_coding	-	-
WBGene00012448	8.86364	9.69169	10.1666	0.371542	0.347727	0.0877444	5.2053	8.25429e-65	2.19638e-62	cyp-33D3	V	18832327	18837214	-	1505	protein_coding	PF00067:Cytochrome P450	p450
WBGene00003766	78.9994	104.069	83.867	15.3247	15.2025	14.163	2.57684	2.1868e-64	5.73328e-62	nlp-28	V	3987900	3988312	+	331	protein_coding	-	-
WBGene00003609	92.9491	101.317	84.7285	30.3508	28.6312	31.2785	1.62502	6.30147e-62	1.62815e-59	nhr-10	III	7112300	7115438	-	1541	protein_coding	PF00105:Zinc finger, C4 type (two domains)|PF00104:Ligand-binding domain of nuclear hormone receptor	zf-C4
WBGene00015076	112.656	131.462	109.184	31.5415	31.9681	26.1683	1.97668	2.93513e-61	7.47536e-59	-	V	5267822	5268823	+	680	protein_coding	PF01826:Trypsin Inhibitor like cysteine rich domain	TIL
WBGene00015918	7.61109	9.16499	7.07505	0.967227	0.726369	0.893537	3.19938	9.05547e-61	2.27382e-58	-	II	5599930	5603294	-	2106	protein_coding	-	-
WBGene00044900	53.2247	59.9425	48.6759	2.68509	3.72116	4.16141	3.92207	2.41146e-60	5.97103e-58	cnc-11	V	1442588	1442876	+	238	protein_coding	-	-
WBGene00008334	182.98	273.366	248.032	44.7719	45.3665	32.9743	2.51411	6.67883e-60	1.6311e-57	sdz-8	V	11515084	11516191	-	835	protein_coding	PF00106:short chain dehydrogenase	adh_short
WBGene00005715	14.1536	15.6601	12.6859	1.41922	1.51216	1.37418	3.3026	4.2288e-59	1.0188e-56	srv-4	IV	4285403	4288432	-	985	protein_coding	-	-
WBGene00017336	24.1551	27.9041	23.6097	6.28182	7.00497	6.02093	1.96886	1.24219e-58	2.87607e-56	ugt-41	V	7161068	7163595	-	1793	protein_coding	PF00201:UDP-glucoronosyl and UDP-glucosyl transferase	UDPGT
WBGene00022809	13.7762	18.8086	17.8752	0.639052	0.590423	0.57224	4.80797	1.69141e-58	3.86596e-56	-	V	1754238	1755689	-	750	protein_coding	PF00106:short chain dehydrogenase	adh_short
WBGene00013905	34.6281	45.6375	35.1263	8.50932	9.15757	7.49101	2.1959	1.79954e-58	4.06104e-56	ugt-4	V	12793020	12795336	-	1732	protein_coding	PF00201:UDP-glucoronosyl and UDP-glucosyl transferase	UDPGT
WBGene00270321	24.7331	33.3821	33.229	4.1958	4.18826	2.50105	3.07504	1.91774e-58	4.27368e-56	-	III	11721706	11723602	+	990	protein_coding	PF00400:WD domain, G-beta repeat	WD40
WBGene00017488	51.6048	63.4785	56.8594	10.3046	12.4459	9.99566	2.39218	3.39256e-58	7.46699e-56	dct-7	IV	4290189	4290703	-	469	protein_coding	-	-
WBGene00009439	109.045	127.465	105.092	34.9616	37.1263	31.9517	1.71264	7.36069e-58	1.60032e-55	mlcd-1	III	4566279	4568144	-	1492	protein_coding	PF05292:Malonyl-CoA decarboxylase C-terminal domain|PF17408:Malonyl-CoA decarboxylase N-terminal domain	-
WBGene00018601	96.6508	136.536	109.404	15.5325	21.3705	19.6656	2.59424	2.38191e-57	5.11623e-55	-	I	5332249	5332780	-	324	protein_coding	-	-
WBGene00020947	55.5622	60.975	61.7633	20.2058	18.504	20.1435	1.59582	5.34636e-57	1.1347e-54	-	V	6695147	6697652	-	1103	protein_coding	PF05875:Ceramidase	-
WBGene00194869	38.8285	58.8226	43.9529	3.29894	4.51249	3.31112	3.67261	9.06246e-57	1.90077e-54	-	IV	11737031	11737369	-	339	protein_coding	-	-
WBGene00019100	15.762	20.9193	15.4553	2.81401	2.37877	2.60109	2.73851	1.11027e-56	2.30161e-54	-	V	3641858	3644243	-	1320	protein_coding	PF07914:Protein of unknown function (DUF1679)	DUF1679
WBGene00018946	42.5462	47.0862	39.3605	9.90488	10.7925	8.71813	2.13274	1.56792e-55	3.21297e-53	-	X	1391800	1393991	-	746	protein_coding	-	-
WBGene00012961	19.7569	16.3429	22.212	2.72239	2.96941	3.2983	2.69136	1.83224e-55	3.67024e-53	-	I	12095777	12097987	-	1071	protein_coding	-	-
WBGene00001756	28.2342	30.8259	27.3497	5.12514	5.87811	4.52845	2.4783	4.30432e-55	8.52639e-53	gst-8	II	4883749	4884602	+	678	protein_coding	PF02798:Glutathione S-transferase, N-terminal domain|PF14497:Glutathione S-transferase, C-terminal domain	GST_N
WBGene00010446	13.6984	13.8347	15.1687	1.02772	1.36541	1.66034	3.38101	4.61714e-54	9.04553e-52	-	IV	11739095	11740284	-	855	protein_coding	-	-
WBGene00001788	45.3076	49.8105	52.1172	13.5776	13.1146	11.1761	1.95924	5.08776e-53	9.85919e-51	gst-40	IV	760610	762342	+	706	protein_coding	PF14497:Glutathione S-transferase, C-terminal domain|PF02798:Glutathione S-transferase, N-terminal domain	GST_N
WBGene00016845	130.984	133.494	143.606	49.0611	54.5994	53.42	1.37427	1.3633e-52	2.61343e-50	-	IV	7726718	7727951	+	1016	protein_coding	-	-
WBGene00003511	303.643	320.645	260.904	104.686	108.548	103.299	1.48081	4.32239e-52	8.11154e-50	mxl-3	X	13349639	13350804	-	1008	protein_coding	PF00010:Helix-loop-helix DNA-binding domain	HLH
WBGene00011672	45.6424	44.0873	49.9005	12.4425	13.7489	9.69013	1.95927	1.467e-51	2.69625e-49	cyp-13A5	II	9798277	9800363	-	1666	protein_coding	PF00067:Cytochrome P450	p450
WBGene00007506	7.12398	8.49851	9.05903	0.878697	0.885635	0.616258	3.38404	1.88885e-51	3.43617e-49	-	IV	9371508	9373636	+	1500	protein_coding	-	-
WBGene00017379	133.857	163.077	135.18	43.425	45.7378	42.0751	1.7167	2.98464e-51	5.37477e-49	-	X	17398593	17399357	+	470	protein_coding	-	-
WBGene00003610	39.6294	46.8683	36.6422	10.8296	12.5747	10.3997	1.86279	7.37044e-51	1.314e-48	nhr-11	IV	9070010	9073622	+	1892	protein_coding	PF00105:Zinc finger, C4 type (two domains)|PF00104:Ligand-binding domain of nuclear hormone receptor	Hormone_recep
WBGene00045207	15.3913	22.3403	16.1731	1.25375	0.481389	0.888264	4.35569	1.05968e-50	1.87049e-48	-	IV	10891333	10892093	-	669	protein_coding	PF02520:Domain of unknown function DUF148	-
WBGene00011190	18.5203	20.1008	20.9486	3.7879	3.86614	3.44802	2.42406	1.07815e-50	1.88444e-48	swt-6	V	13954277	13956176	+	833	protein_coding	PF03083:Sugar efflux transporter for intercellular exchange	-
WBGene00008810	14.022	20.48	15.4316	2.97061	3.06424	2.49378	2.54966	2.24926e-50	3.89318e-48	cyp-13A12	III	13024547	13028012	+	1721	protein_coding	PF00067:Cytochrome P450	p450
WBGene00015758	19.9618	20.8587	19.7838	3.19386	4.88168	3.88739	2.33886	2.65072e-50	4.54395e-48	nhr-155	V	539460	541485	+	1138	protein_coding	PF00105:Zinc finger, C4 type (two domains)	zf-C4
WBGene00004405	81.2876	91.7645	84.4792	32.6788	34.8952	31.0508	1.38203	4.94272e-50	8.39227e-48	rop-1	V	10252821	10255055	-	2035	protein_coding	PF05731:TROVE domain	-
WBGene00020672	576.556	621.853	539.399	218.231	209.88	178.69	1.51506	5.39684e-50	9.07688e-48	-	X	5647378	5650213	+	955	protein_coding	PF02274:Amidinotransferase	-
WBGene00011674	6.93804	11.8318	8.80997	0.443786	0.65778	0.215777	4.41418	5.56029e-49	9.09438e-47	cyp-13A8	II	9805627	9807532	-	1530	protein_coding	PF00067:Cytochrome P450	p450
WBGene00021977	10.9456	11.6068	13.035	3.44464	3.05579	3.38845	1.84404	6.98615e-49	1.13226e-46	-	V	5077849	5080903	-	2806	protein_coding	-	-
WBGene00016805	37.0995	43.07	38.1384	14.108	12.8897	14.2292	1.51752	8.03785e-49	1.29098e-46	-	II	111621	114454	+	1877	protein_coding	-	-
WBGene00021478	25.5778	38.3004	29.6155	2.8595	3.53287	2.89729	3.33093	2.37234e-48	3.74284e-46	-	V	3767204	3767734	+	433	protein_coding	-	-
WBGene00014836	58.8542	50.4835	49.04	17.1597	18.7591	18.4744	1.53887	2.6592e-47	4.15862e-45	-	V	15164743	15166318	-	1485	ncRNA	-	-
WBGene00015483	113.68	139.201	119.282	31.6752	34.6051	22.8135	2.06009	3.54478e-47	5.49533e-45	-	III	6410033	6412014	-	1382	protein_coding	PF01261:Xylose isomerase-like TIM barrel	-
WBGene00255469	46.7963	51.7592	45.3204	8.58795	11.8158	7.26755	2.38081	4.1285e-47	6.34507e-45	-	IV	12442068	12443035	+	586	protein_coding	PF00059:Lectin C-type domain	Lectin_C
WBGene00007875	132.368	111.681	97.0473	29.4266	28.6258	36.0474	1.85455	1.22949e-46	1.85756e-44	dod-24	IV	12940106	12941405	-	1208	protein_coding	PF02408:CUB-like domain	-
WBGene00011006	33.0365	32.8274	36.4744	10.744	11.1445	12.7834	1.55703	2.84524e-46	4.22708e-44	ugt-47	V	10096305	10098597	-	1658	protein_coding	PF00201:UDP-glucoronosyl and UDP-glucosyl transferase	UDPGT
WBGene00008602	81.7308	84.187	72.2591	28.2617	27.3167	22.1664	1.61279	6.68178e-46	9.84486e-44	oac-14	X	10139374	10142013	-	2240	protein_coding	PF01757:Acyltransferase family	-
WBGene00018267	34.2046	39.1419	29.2378	4.1989	4.12883	5.333	2.89719	1.03024e-45	1.5055e-43	-	II	4752388	4752942	+	390	protein_coding	PF06887:Protein of unknown function (DUF1265)	-
WBGene00022856	92.5116	110.016	110.39	36.2994	40.4295	35.4312	1.47747	1.12091e-44	1.62469e-42	cth-2	II	7056173	7058014	-	1393	protein_coding	PF01053:Cys/Met metabolism PLP-dependent enzyme	Cys_Met_Meta_PP
WBGene00005655	86.2577	88.4904	91.328	31.9581	33.2127	25.6622	1.5484	1.40661e-44	2.02234e-42	srr-4	V	5019224	5022369	+	1446	protein_coding	PF03268:Caenorhabditis protein of unknown function, DUF267	-
WBGene00016262	37.4567	42.3443	37.1545	8.69004	11.9168	8.46066	2.00779	1.20925e-43	1.69752e-41	-	I	6970367	6971879	-	956	protein_coding	-	-
WBGene00014254	12.5993	14.8277	14.3459	4.09819	3.37142	3.27758	1.95806	5.89043e-43	8.14067e-41	cyp-13A10	II	9660839	9663007	-	1803	protein_coding	PF00067:Cytochrome P450	p450
WBGene00020156	78.5672	82.1105	71.8369	21.802	24.7135	28.179	1.63329	2.226e-42	3.0294e-40	-	V	869481	871129	-	676	protein_coding	-	-
WBGene00001778	18.6284	24.1551	27.0438	2.22511	4.03683	2.62088	2.97602	2.41144e-42	3.25691e-40	gst-30	II	4933883	4935038	-	718	protein_coding	PF02798:Glutathione S-transferase, N-terminal domain|PF14497:Glutathione S-transferase, C-terminal domain	GST_N
WBGene00007765	62.36	79.3298	67.1799	12.9511	17.4377	10.7867	2.34449	3.69033e-42	4.94671e-40	-	IV	8915472	8916110	-	404	protein_coding	-	-
WBGene00009221	1311.8	1427.47	1188.56	552.434	560.54	504.038	1.27741	9.15235e-42	1.20865e-39	acs-2	V	15567394	15569889	+	2075	protein_coding	PF00501:AMP-binding enzyme|PF13193:AMP-binding enzyme C-terminal domain	AMP-binding
WBGene00020962	29.383	34.3207	29.2724	11.4618	11.0736	10.1397	1.50663	1.21232e-41	1.56618e-39	-	V	2647037	2652712	-	1934	protein_coding	PF02733:Dak1 domain|PF02734:DAK2 domain	-
WBGene00003408	25.9861	30.5019	29.688	10.7682	11.863	10.1394	1.39224	4.11054e-41	5.23448e-39	mrp-2	X	563719	572701	-	4744	protein_coding	PF00005:ABC transporter|PF00664:ABC transporter transmembrane region	ABC_membrane
WBGene00020760	23.7766	23.3286	28.656	2.74725	4.4729	4.54159	2.67846	6.26865e-41	7.92606e-39	-	III	872622	873531	-	567	protein_coding	PF06653:Tight junction protein, Claudin-like	-
WBGene00008435	49.741	55.4974	48.7695	22.2917	20.8203	19.3168	1.30035	2.63835e-39	3.26643e-37	glna-2	II	8008619	8011633	+	2297	protein_coding	PF04960:Glutaminase|PF12796:Ankyrin repeats (3 copies)	-
WBGene00008323	26.1123	21.0493	28.5404	1.81549	2.58328	3.1778	3.30468	4.0826e-39	5.01963e-37	-	V	15648102	15648848	+	374	protein_coding	PF14747:Domain of unknown function (DUF4473)	-
WBGene00013947	25.1561	28.5804	30.8942	8.107	7.87155	8.87619	1.7628	4.53077e-39	5.5325e-37	-	V	18462804	18465320	+	941	protein_coding	-	-
WBGene00020219	61.9115	68.2063	67.9543	26.3257	27.3012	24.7112	1.33614	9.20979e-39	1.10941e-36	-	II	4678026	4679638	+	839	protein_coding	-	-
WBGene00016788	21.0958	24.2051	24.2228	7.09308	7.02142	6.77028	1.73283	2.50396e-37	2.95633e-35	-	V	4040409	4042004	-	946	protein_coding	-	-
WBGene00044316	45.4737	61.169	51.6519	12.8127	14.5879	10.5252	2.0619	3.01381e-37	3.53489e-35	-	II	6752352	6752950	-	505	protein_coding	PF01549:ShK domain-like	ShTK
WBGene00001397	33.1084	33.8443	29.7647	9.69577	11.085	7.98432	1.74967	3.54657e-37	4.10573e-35	fat-5	V	17725004	17726818	+	1104	protein_coding	-	-
WBGene00022547	5.31027	6.78082	6.56627	0.783153	0.576822	0.597535	3.25411	6.29322e-37	7.23842e-35	-	V	8736674	8738437	+	1326	protein_coding	PF05218:Protein of unknown function (DUF713)	-
WBGene00019967	22.7988	25.7	25.5189	9.43046	9.11597	9.72871	1.38467	6.52693e-37	7.45911e-35	cyp-33C8	V	3800782	3803531	-	1656	protein_coding	PF00067:Cytochrome P450	p450
WBGene00014698	21.6501	19.3884	21.5048	2.69143	1.19358	2.22465	3.34741	1.32038e-35	1.45307e-33	-	I	14154769	14155249	-	371	protein_coding	-	-
WBGene00021371	80.7466	85.2469	66.7471	30.8885	28.5902	26.2454	1.4387	2.00528e-34	2.15363e-32	nape-1	IV	3739524	3740876	-	1156	protein_coding	PF12706:Beta-lactamase superfamily domain	-
WBGene00195081	5.38044	6.26225	4.78966	0.742591	0.748454	0.657646	2.93609	4.32433e-34	4.56178e-32	-	X	3416888	3419213	-	1506	protein_coding	PF07914:Protein of unknown function (DUF1679)	DUF1679
WBGene00011450	173.302	208.879	170.307	12.9869	18.6051	9.11425	3.76062	8.21147e-34	8.46209e-32	ttr-22	V	12241409	12241945	+	489	protein_coding	PF01060:Transthyretin-like family	-
WBGene00023423	13.9455	22.3315	17.8581	2.19283	2.13121	2.07146	3.07891	1.16894e-33	1.19769e-31	-	III	4241477	4242593	-	510	protein_coding	PF05670:Domain of unknown function (DUF814)	-
WBGene00010746	17.7439	18.0081	18.3399	4.25566	5.86331	5.19572	1.81716	1.87856e-33	1.91377e-31	-	IV	12979017	12981940	+	1023	protein_coding	PF02408:CUB-like domain	-
WBGene00005657	9.35539	8.75072	10.0162	2.33231	1.79569	1.63329	2.29145	3.00056e-33	3.02226e-31	srr-6	V	5012994	5015059	+	1233	protein_coding	PF03268:Caenorhabditis protein of unknown function, DUF267	-
WBGene00019564	10.6189	14.358	14.3376	2.11524	2.50817	2.77686	2.40112	3.07652e-33	3.08136e-31	-	V	4025091	4026212	+	963	protein_coding	-	-
WBGene00003767	120.944	156.025	137.858	39.5043	51.4751	44.4694	1.6117	3.27154e-33	3.25838e-31	nlp-29	V	3984413	3984847	+	366	protein_coding	-	-
WBGene00008335	70.6537	74.7558	76.5117	33.7	34.8771	34.8637	1.09819	4.35984e-33	4.31818e-31	-	V	11513665	11514737	-	928	protein_coding	PF00106:short chain dehydrogenase	adh_short
WBGene00021083	23.9793	21.6872	31.2117	1.54042	1.44168	3.63789	3.50336	5.68858e-33	5.6031e-31	-	IV	3305898	3306541	+	363	protein_coding	-	-
WBGene00001752	90.6796	107.911	101.171	44.5138	43.4433	42.2223	1.20061	7.17953e-33	6.95634e-31	gst-4	IV	10142135	10143099	+	821	protein_coding	PF14497:Glutathione S-transferase, C-terminal domain|PF02798:Glutathione S-transferase, N-terminal domain	GST_N
WBGene00020593	33.9807	36.6787	35.7493	14.7543	16.3533	16.3292	1.16208	9.36715e-33	8.928e-31	ugt-11	V	4892588	4895071	-	1765	protein_coding	PF00201:UDP-glucoronosyl and UDP-glucosyl transferase	UDPGT
WBGene00011668	111.115	76.5602	84.1026	13.8409	24.9774	20.048	2.2033	9.41476e-33	8.928e-31	clec-47	V	15175673	15176324	+	606	protein_coding	PF00059:Lectin C-type domain	Lectin_C
WBGene00019619	559.021	414.278	399.522	140.922	163.201	169.903	1.531	1.24689e-32	1.16998e-30	asp-14	X	6444189	6446664	-	1202	protein_coding	PF00026:Eukaryotic aspartyl protease	Asp
WBGene00013487	2.48714	3.24326	2.4155	0.101299	0.0291711	0.0239231	5.76225	1.59912e-32	1.48485e-30	egas-2	V	18650343	18656165	+	2760	protein_coding	PF00858:Amiloride-sensitive sodium channel	-
WBGene00017467	10.8435	14.3341	13.374	3.93526	4.09337	2.92865	1.81474	6.76994e-32	6.18946e-30	-	V	5132741	5137100	+	2852	protein_coding	-	-
WBGene00003763	362.418	712.952	442.823	33.8891	41.781	40.2669	3.70852	7.2349e-32	6.5808e-30	nlp-25	V	19607511	19608346	+	264	protein_coding	-	-
WBGene00044536	78.319	104.416	87.0534	27.5522	31.4657	30.0647	1.59507	7.55173e-32	6.83413e-30	-	V	5130318	5131538	+	403	protein_coding	-	-
WBGene00021627	113.397	105.003	162.342	41.8074	38.3449	38.9896	1.67322	9.63597e-32	8.67627e-30	-	V	4431791	4433185	-	1348	protein_coding	-	-
WBGene00019008	76.5645	89.0425	75.7408	33.7885	35.7614	36.8883	1.17783	1.22582e-31	1.0927e-29	pdxk-1	I	4848425	4850717	+	1227	protein_coding	PF00294:pfkB family carbohydrate kinase	PfkB
WBGene00007405	86.7059	91.4325	92.9509	42.3546	44.5897	45.9201	1.02556	1.66615e-31	1.4705e-29	-	III	9663290	9667640	-	1059	protein_coding	-	-
WBGene00019103	31.5077	45.2375	30.8021	8.91936	9.78134	8.39256	1.98698	2.76312e-31	2.40297e-29	-	V	3045144	3052149	+	712	protein_coding	-	-
WBGene00018708	5.14169	4.41545	5.98717	1.16818	0.915762	1.01157	2.32704	3.63904e-31	3.14936e-29	oac-32	V	1542517	1545791	-	2154	protein_coding	PF01757:Acyltransferase family	-
WBGene00008439	63.7245	57.1149	57.6512	28.2845	29.1934	26.2288	1.09007	1.00399e-30	8.56418e-29	mfb-1	I	8779731	8785415	-	1703	protein_coding	-	-
WBGene00015369	30.961	31.0946	30.6347	14.715	13.7718	12.6764	1.1695	1.35442e-30	1.14439e-28	ugt-51	V	5175026	5177271	-	1672	protein_coding	PF00201:UDP-glucoronosyl and UDP-glucosyl transferase	UDPGT
WBGene00021494	33.4997	49.5777	32.1551	9.76855	8.13857	5.53486	2.29787	1.50611e-30	1.26061e-28	-	V	1960137	1961403	-	1014	protein_coding	PF03762:Vitelline membrane outer layer protein I (VOMI)	-
WBGene00001764	17.8778	17.516	19.0758	5.03191	4.59617	5.63228	1.82905	2.67835e-30	2.22091e-28	gst-16	II	13622967	13624502	-	762	protein_coding	PF14497:Glutathione S-transferase, C-terminal domain|PF02798:Glutathione S-transferase, N-terminal domain	GST_N
WBGene00001749	198.816	200.956	223.624	93.5428	105.002	91.2406	1.10232	3.20674e-30	2.63455e-28	gst-1	III	9059314	9060181	+	766	protein_coding	PF02798:Glutathione S-transferase, N-terminal domain|PF14497:Glutathione S-transferase, C-terminal domain	GST_N
WBGene00011718	17.4002	22.5806	20.0957	7.34403	7.08233	6.49386	1.51995	3.59778e-30	2.94226e-28	-	IV	10852669	10855366	-	1637	protein_coding	PF07690:Major Facilitator Superfamily	MFS_1
WBGene00004052	4.92658	6.60546	5.92182	0.876615	0.855926	1.08688	2.61866	7.32108e-30	5.95983e-28	parg-2	IV	8712635	8715027	-	1458	protein_coding	PF05028:Poly (ADP-ribose) glycohydrolase (PARG)	-
WBGene00018269	582.28	699.938	525.549	233.119	235.032	178.366	1.48026	8.93499e-30	7.20783e-28	acs-11	II	4742128	4745280	+	1671	protein_coding	PF00501:AMP-binding enzyme|PF13193:AMP-binding enzyme C-terminal domain	AMP-binding
WBGene00018424	22.1771	26.9601	20.306	0.659633	0.498631	0.136308	5.76178	1.18104e-29	9.3998e-28	pgph-2	V	5770456	5771767	+	1211	protein_coding	PF13242:HAD-hyrolase-like|PF13344:Haloacid dehalogenase-like hydrolase	-
WBGene00004227	61.7971	73.3984	61.5414	27.1592	28.3859	21.9941	1.34053	1.43519e-29	1.13215e-27	ptr-13	II	11157094	11162481	-	2903	protein_coding	PF02460:Patched family	-
WBGene00015046	155.941	149.738	189.496	38.6778	58.8726	51.5433	1.72819	2.38155e-29	1.87041e-27	nlp-34	V	3978836	3979134	-	253	protein_coding	-	-
WBGene00011453	4.95292	5.7833	4.49438	0.971276	0.955068	0.881152	2.43888	5.5371e-29	4.32962e-27	ugt-56	V	12258982	12261205	+	1686	protein_coding	PF00201:UDP-glucoronosyl and UDP-glucosyl transferase	UDPGT
WBGene00000977	40.0748	37.6674	39.2064	17.0103	16.8924	18.0921	1.16594	5.64407e-29	4.37738e-27	dhs-14	V	2763981	2765274	-	958	protein_coding	PF13561:Enoyl-(Acyl carrier protein) reductase	-
WBGene00009129	8.06719	10.3711	8.47331	2.57175	1.79857	2.08234	2.05782	1.20214e-28	9.23783e-27	-	I	9155513	9157411	+	1522	protein_coding	PF00102:Protein-tyrosine phosphatase	Y_phosphatase
WBGene00021741	10.5018	10.29	11.9802	1.77606	1.58194	2.79952	2.39517	2.03245e-28	1.5419e-26	-	V	1101186	1104046	+	967	protein_coding	-	-
WBGene00001817	14.3933	16.0093	17.025	6.69551	6.65197	7.17201	1.20505	2.27706e-28	1.72014e-26	haf-7	V	14773258	14777697	+	2923	protein_coding	PF00005:ABC transporter|PF00664:ABC transporter transmembrane region	ABC_membrane
WBGene00007231	45.6666	30.9105	57.2923	4.94993	5.16104	7.61858	2.90378	3.54823e-28	2.66911e-26	-	V	15089740	15090021	+	234	protein_coding	-	-
WBGene00020394	7.29958	6.39707	6.31981	1.57837	1.67172	1.28252	2.14726	3.84425e-28	2.86758e-26	-	V	1842044	1844807	+	1493	protein_coding	PF00724:NADH:flavin oxidoreductase / NADH oxidase family	Oxidored_FMN
WBGene00007833	6.62951	6.17015	6.82557	2.01958	2.09005	1.6097	1.78192	3.96187e-28	2.91868e-26	oac-6	V	16302717	16306156	+	2215	protein_coding	PF01757:Acyltransferase family	-
WBGene00013079	206.024	235.133	252.588	101.215	105.93	112.901	1.11301	8.34413e-28	6.02264e-26	ttr-26	V	18558748	18560308	-	586	protein_coding	PF01060:Transthyretin-like family	-
WBGene00014251	26.6045	26.3406	28.8978	8.50869	8.62631	10.9219	1.5375	9.49449e-28	6.7979e-26	gstk-1	II	9656689	9657719	+	798	protein_coding	PF01323:DSBA-like thioredoxin domain	DSBA
WBGene00016892	3.90016	4.34088	4.16098	0.382819	0.128614	0.342795	3.84161	9.97256e-28	7.11163e-26	pgph-3	V	5762494	5763846	-	1252	protein_coding	PF13344:Haloacid dehalogenase-like hydrolase|PF13242:HAD-hyrolase-like	-
WBGene00013633	64.3048	72.7625	72.7345	33.8458	28.8541	28.5484	1.19903	1.38709e-27	9.85218e-26	-	IV	15612768	15617087	-	865	protein_coding	-	-
WBGene00017315	11.3237	11.7884	10.9856	3.42758	4.36628	3.26597	1.62459	1.53245e-27	1.08415e-25	ugt-36	V	7167009	7169281	+	1678	protein_coding	PF00201:UDP-glucoronosyl and UDP-glucosyl transferase	UDPGT
WBGene00020747	7.72818	10.3489	10.4574	1.05927	0.816427	1.23609	3.18198	1.9973e-27	1.39093e-25	-	V	3525274	3526178	+	641	protein_coding	PF08719:Domain of unknown function (DUF1768)	-
WBGene00008678	5.41414	7.21913	6.90488	0.709708	1.07297	0.619213	3.03342	2.54615e-27	1.75941e-25	stdh-2	V	16224327	16225540	+	1013	protein_coding	PF00106:short chain dehydrogenase	adh_short
WBGene00007969	421.537	431.686	361.983	207.106	191.913	177.015	1.07405	2.97758e-27	2.04959e-25	acs-19	III	3864036	3867098	+	2385	protein_coding	PF13193:AMP-binding enzyme C-terminal domain|PF00501:AMP-binding enzyme|PF16177:Acetyl-coenzyme A synthetase N-terminus	AMP-binding
WBGene00044811	35.7214	43.0519	30.8732	11.9738	13.0491	9.75727	1.65558	7.1212e-27	4.88295e-25	-	II	3742465	3743819	-	944	protein_coding	PF13561:Enoyl-(Acyl carrier protein) reductase	-
WBGene00020148	58.4838	59.9676	63.2377	24.3664	29.5212	26.5772	1.17223	7.17338e-27	4.89988e-25	-	II	174401	175642	-	795	protein_coding	-	-
WBGene00011009	3.22529	3.82866	3.17524	0.239166	0.294622	0.351445	3.51436	7.71664e-27	5.25085e-25	cyp-14A4	X	13282096	13284204	-	1503	protein_coding	PF00067:Cytochrome P450	p450
WBGene00021435	6.64339	9.70955	8.3395	1.56395	1.21253	1.45844	2.53812	1.61013e-26	1.08732e-24	-	III	2073009	2076520	-	996	protein_coding	PF00102:Protein-tyrosine phosphatase	Y_phosphatase
WBGene00001762	28.5911	32.2899	29.3322	10.9294	11.9961	11.2569	1.39716	2.36869e-26	1.58756e-24	gst-14	II	13614788	13616100	-	698	protein_coding	PF14497:Glutathione S-transferase, C-terminal domain|PF02798:Glutathione S-transferase, N-terminal domain	GST_N
WBGene00011004	13.5639	14.2893	14.1858	5.2044	4.75754	3.70155	1.62374	3.17092e-26	2.10937e-24	-	V	10085281	10087313	+	1320	protein_coding	PF08240:Alcohol dehydrogenase GroES-like domain|PF00107:Zinc-binding dehydrogenase	ADH_N
WBGene00001773	11.8855	15.1472	11.9564	2.09243	3.03937	1.88214	2.47986	6.53431e-26	4.25159e-24	gst-25	I	1451122	1453077	-	649	protein_coding	PF14497:Glutathione S-transferase, C-terminal domain	-
WBGene00021121	53.2186	47.8661	46.6256	21.8577	22.974	18.0185	1.2311	6.71587e-26	4.35384e-24	-	IV	1229080	1230789	+	1365	protein_coding	-	-
WBGene00017092	4.52129	4.66219	5.49348	0.729078	0.798733	0.707439	2.71554	7.97348e-26	5.11335e-24	-	V	9369549	9371086	-	1260	protein_coding	PF07914:Protein of unknown function (DUF1679)	DUF1679
WBGene00019660	8.35304	6.95926	8.48727	1.08199	1.80716	1.96754	2.28275	9.33843e-26	5.96722e-24	-	IV	674036	675883	-	1292	protein_coding	PF03409:Transmembrane glycoprotein	-
WBGene00013950	62.5718	64.7589	54.6456	24.1826	26.3067	18.9006	1.38928	9.49601e-26	6.04625e-24	-	V	18414351	18416861	+	1062	protein_coding	PF01764:Lipase (class 3)	Lipase_3
WBGene00014093	9.22882	11.3108	11.5896	2.289	2.58958	2.50982	2.11643	1.41943e-25	9.00556e-24	-	IV	11940603	11942385	-	855	protein_coding	PF13561:Enoyl-(Acyl carrier protein) reductase	-
WBGene00018430	12.9533	15.6043	14.9145	5.48302	5.77193	5.55938	1.36728	1.43979e-25	9.10232e-24	nhr-142	V	5785959	5790507	-	1639	protein_coding	PF00105:Zinc finger, C4 type (two domains)|PF00104:Ligand-binding domain of nuclear hormone receptor	Hormone_recep
WBGene00013485	17.2344	16.8545	15.641	8.17715	8.24171	7.50882	1.05345	2.0076e-25	1.26026e-23	-	V	18670315	18684360	+	3170	protein_coding	PF01826:Trypsin Inhibitor like cysteine rich domain	TIL
WBGene00000017	128.935	163.205	146.552	63.0973	67.1509	53.9884	1.24916	2.1007e-25	1.31408e-23	abf-6	X	12794118	12794870	+	702	protein_coding	-	-
WBGene00008985	12.6856	15.5247	14.546	4.21437	4.24765	3.64181	1.82083	3.09353e-25	1.90178e-23	-	V	13752267	13753580	-	834	protein_coding	PF00106:short chain dehydrogenase	adh_short
WBGene00017051	15.3187	15.3511	15.0683	5.8044	5.07293	4.76419	1.54824	3.93605e-25	2.40315e-23	afmd-1	IV	7244208	7245502	+	984	protein_coding	PF07859:alpha/beta hydrolase fold	Abhydrolase_3
WBGene00004006	3.62226	4.2959	3.55137	1.29786	1.1409	0.895318	1.78473	4.51519e-25	2.73799e-23	pgp-12	X	12731850	12737440	+	4093	protein_coding	PF00664:ABC transporter transmembrane region|PF00005:ABC transporter	ABC_membrane
WBGene00016064	11.0286	11.8919	9.88721	2.41334	2.45266	3.98959	1.87973	7.67294e-25	4.60583e-23	acd-1	I	4103713	4108045	+	1986	protein_coding	PF00858:Amiloride-sensitive sodium channel	-
WBGene00008617	8.14851	9.20268	10.7148	1.44967	2.06571	1.69408	2.42813	8.5139e-25	5.09348e-23	-	V	16878724	16880154	-	799	protein_coding	-	-
WBGene00021978	1.78396	2.40611	2.24634	0.347689	0.292029	0.227516	2.89984	9.51752e-25	5.67486e-23	-	V	5082002	5085007	-	2757	protein_coding	-	-
WBGene00013980	23.3607	23.8767	21.3515	6.64921	8.40008	9.07222	1.50142	2.12062e-24	1.25187e-22	dos-1	III	9103943	9106805	+	877	protein_coding	-	-
WBGene00011448	6.28073	7.35598	6.14714	1.57546	1.44087	1.80865	2.02683	3.52379e-24	2.05301e-22	tag-348	V	12236895	12238599	+	1369	pseudogene	PF07690:Major Facilitator Superfamily	MFS_1
WBGene00020157	5.73139	7.37796	6.57598	1.72702	1.63014	1.65409	1.9705	4.95188e-24	2.87564e-22	-	V	884881	889274	-	1457	protein_coding	PF07690:Major Facilitator Superfamily	MFS_1
WBGene00011894	85.0426	103.9	90.2976	40.487	43.2151	44.3006	1.12173	6.30296e-24	3.63654e-22	ttr-23	V	10589092	10589898	-	585	protein_coding	PF01060:Transthyretin-like family	-
WBGene00003999	13.236	12.3267	15.3613	5.93923	5.27151	6.44649	1.20913	8.53082e-24	4.8746e-22	pgp-5	X	10854320	10859297	-	3887	protein_coding	PF00664:ABC transporter transmembrane region|PF00005:ABC transporter	ABC_membrane
WBGene00015198	6.122	3.29842	3.70087	0.0633981	0.191696	0.0262015	5.60406	1.10024e-23	6.24682e-22	clec-2	II	3020561	3023431	-	1260	protein_coding	PF00431:CUB domain|PF00059:Lectin C-type domain	CUB
WBGene00012778	154.173	182.406	168.722	82.1823	86.5414	80.6329	1.01613	1.12903e-23	6.38993e-22	-	V	11095446	11095973	-	434	protein_coding	-	-
WBGene00017659	1067.32	1237.21	1033.04	484.62	524.788	373.286	1.26785	1.31695e-23	7.38322e-22	-	V	9096007	9097233	+	1049	protein_coding	-	-
WBGene00022130	63.9981	80.2623	58.7145	28.5345	28.5701	28.9999	1.23412	1.93604e-23	1.07526e-21	-	I	2759023	2761044	-	1061	protein_coding	PF02737:3-hydroxyacyl-CoA dehydrogenase, NAD binding domain|PF00725:3-hydroxyacyl-CoA dehydrogenase, C-terminal domain	3HCDH_N
WBGene00014090	159.103	184.362	159.609	74.9952	80.7978	60.9936	1.21216	2.0212e-23	1.11906e-21	-	IV	11922358	11923174	-	564	protein_coding	PF02520:Domain of unknown function DUF148	-
WBGene00019113	55.0384	54.0209	47.3848	26.2695	24.2444	21.8853	1.10974	2.20262e-23	1.21574e-21	-	V	8990244	8991664	+	1154	protein_coding	PF01579:Domain of unknown function (DUF19)	DUF19
WBGene00005654	5.74358	4.94059	4.84105	0.906982	0.677143	1.05511	2.5439	2.61929e-23	1.44126e-21	srr-3	V	16506897	16508705	-	1189	protein_coding	PF03268:Caenorhabditis protein of unknown function, DUF267	-
WBGene00015042	6.91168	7.40622	7.96612	2.52958	1.82494	1.71672	1.87855	3.435e-23	1.87276e-21	cyp-34A7	V	3961760	3963815	-	1500	protein_coding	PF00067:Cytochrome P450	p450
WBGene00000560	9.07052	24.1393	12.9448	0.506863	1.02173	0.837914	4.27851	3.67326e-23	1.99655e-21	cnc-6	III	1763524	1764836	+	394	protein_coding	-	-
WBGene00018478	2.59003	2.66118	2.78692	0.307744	0.398795	0.363388	2.90581	3.85477e-23	2.08884e-21	otpl-5	V	8529519	8532465	+	1817	protein_coding	PF03189:Otopetrin	-
WBGene00016063	2.49838	2.90908	2.33298	0.240475	0.352544	0.289119	3.13117	4.99709e-23	2.67532e-21	delm-2	I	4109407	4112385	+	1827	protein_coding	PF00858:Amiloride-sensitive sodium channel	-
WBGene00010123	27.572	23.2059	19.1615	7.07671	8.9624	6.73752	1.61761	1.38418e-22	7.27938e-21	-	IV	12967448	12969289	-	1078	protein_coding	PF02408:CUB-like domain	-
WBGene00010904	34.1262	40.474	33.437	16.4092	16.1869	12.7361	1.25111	1.67491e-22	8.7311e-21	ugt-62	III	4537277	4540644	-	1716	protein_coding	PF00201:UDP-glucoronosyl and UDP-glucosyl transferase	UDPGT
WBGene00016762	13.7255	13.6524	14.0882	6.06455	6.47059	5.93309	1.16515	2.39979e-22	1.24733e-20	ugt-24	IV	6206843	6209527	-	1686	protein_coding	PF00201:UDP-glucoronosyl and UDP-glucosyl transferase	UDPGT
WBGene00015753	24.3898	28.7214	27.7622	11.7896	11.9814	12.8762	1.13777	2.48472e-22	1.28772e-20	-	III	8108703	8111245	+	1223	protein_coding	-	-
WBGene00021610	10.2607	11.4341	12.5295	3.46307	2.75355	3.88024	1.75308	3.22492e-22	1.66649e-20	nhr-237	V	1625225	1626818	-	1038	protein_coding	PF00105:Zinc finger, C4 type (two domains)|PF00104:Ligand-binding domain of nuclear hormone receptor	Hormone_recep
WBGene00003633	48.4248	48.6236	40.6773	21.6801	21.2646	23.9736	1.03792	3.33687e-22	1.71936e-20	nhr-43	IV	11899683	11902910	+	1647	protein_coding	PF00104:Ligand-binding domain of nuclear hormone receptor|PF00105:Zinc finger, C4 type (two domains)	Hormone_recep
WBGene00011042	47.6753	52.2539	41.9269	21.8623	21.5641	19.0747	1.18058	4.52168e-22	2.30322e-20	-	II	14852430	14853594	+	855	protein_coding	-	-
WBGene00016180	45.1479	45.4752	51.2601	20.9951	21.6658	24.431	1.07636	8.02554e-22	4.04179e-20	-	IV	8487497	8488481	+	877	protein_coding	PF02520:Domain of unknown function DUF148	-
WBGene00010174	832.647	978.034	889.519	377.084	481.493	452.619	1.03913	2.93941e-21	1.43808e-19	-	V	12637663	12638237	+	331	protein_coding	-	-
WBGene00194674	23.4652	21.9789	24.6385	6.09622	6.03842	7.64531	1.81627	4.11396e-21	1.99846e-19	-	X	14423871	14424751	-	380	protein_coding	-	-
WBGene00020869	67.0966	86.4133	73.7374	36.5173	33.7183	31.5245	1.15675	4.46501e-21	2.15724e-19	-	V	3280379	3281169	+	665	protein_coding	PF01579:Domain of unknown function (DUF19)	DUF19
WBGene00008743	34.4337	36.9702	36.2014	18.3043	17.9887	14.3374	1.08602	4.95419e-21	2.38711e-19	-	II	11707452	11709587	-	1750	protein_coding	PF02353:Mycolic acid cyclopropane synthetase	-
WBGene00010940	15.5322	15.0505	14.5249	5.49834	5.38491	4.84489	1.52022	6.32647e-21	3.01573e-19	-	X	14485127	14485955	+	770	protein_coding	PF01549:ShK domain-like	ShTK
WBGene00016152	6.84768	7.14546	7.80078	2.40997	1.74769	2.30781	1.74773	9.4184e-21	4.47763e-19	pho-12	II	5058849	5060762	-	1359	protein_coding	PF00328:Histidine phosphatase superfamily (branch 2)	Acid_phosphat_A
WBGene00008476	22.6867	25.8273	27.5044	11.7382	11.2873	12.7385	1.08389	1.0851e-20	5.13135e-19	-	I	12424555	12426850	-	1555	protein_coding	PF04053:Coatomer WD associated region	Coatomer_WDAD
WBGene00017838	86.6075	107.436	91.7436	41.3	49.4771	41.4401	1.10923	1.64797e-20	7.75196e-19	-	II	4763081	4764174	+	764	protein_coding	-	-
WBGene00004177	18.3555	21.8124	19.5814	4.24371	6.79322	4.47062	1.94737	1.79359e-20	8.37073e-19	pqn-98	V	603665	604205	-	480	protein_coding	PF02520:Domain of unknown function DUF148	-
WBGene00011100	20.0921	23.0786	21.1569	10.398	10.7142	9.59704	1.0647	2.42472e-20	1.12573e-18	nhr-209	V	12098149	12100111	+	1548	protein_coding	PF00105:Zinc finger, C4 type (two domains)|PF00104:Ligand-binding domain of nuclear hormone receptor	Hormone_recep
WBGene00014095	1382.33	1573.51	1269.34	734.655	752.132	615.34	1.00398	7.08495e-20	3.23873e-18	gdh-1	IV	11953249	11955541	+	1941	protein_coding	PF00208:Glutamate/Leucine/Phenylalanine/Valine dehydrogenase|PF02812:Glu/Leu/Phe/Val dehydrogenase, dimerisation domain	-
WBGene00012085	227.741	256.429	225.598	124.592	119.881	93.0212	1.06938	8.47774e-20	3.83607e-18	-	II	11842617	11846026	+	1859	protein_coding	PF07690:Major Facilitator Superfamily	MFS_1
WBGene00011829	25.918	32.3792	23.8199	11.2653	12.0768	10.0735	1.29515	1.33386e-19	5.9749e-18	-	I	8401389	8403939	+	1170	protein_coding	PF07857:Transmembrane family, TMEM144 of transporters	-
WBGene00003473	207.466	232.592	283.825	103.011	106.414	120.638	1.12977	1.50273e-19	6.71447e-18	mtl-1	V	6691371	6691863	-	373	protein_coding	-	-
WBGene00021585	2.69899	2.88037	2.26893	0.363352	0.140854	0.231028	3.4159	2.25731e-19	9.91214e-18	clec-74	IV	3957005	3960139	+	1429	protein_coding	PF00059:Lectin C-type domain	Lectin_C
WBGene00017469	10.8565	15.5911	15.1793	0.756454	1.0674	1.50063	3.6193	2.71933e-19	1.17957e-17	-	V	5146179	5146490	-	264	protein_coding	-	-
WBGene00001783	33.3215	33.957	30.2486	14.4346	15.9564	15.6944	1.078	4.55236e-19	1.95565e-17	gst-35	II	15183801	15185385	-	772	protein_coding	PF02798:Glutathione S-transferase, N-terminal domain|PF14497:Glutathione S-transferase, C-terminal domain	GST_N
WBGene00001674	40.3389	47.2648	41.8201	22.7511	21.9116	18.7792	1.02665	5.83218e-19	2.49943e-17	gpa-12	X	9247007	9249103	+	1264	protein_coding	PF00503:G-protein alpha subunit	G-alpha
WBGene00018114	7.52852	7.49764	8.27964	2.35627	2.29701	1.43677	1.94481	8.22878e-19	3.47793e-17	srt-41	V	1799726	1803143	-	1034	protein_coding	PF10321:Serpentine type 7TM GPCR chemoreceptor Srt	-
WBGene00000841	4.86689	5.26376	5.64737	1.96841	1.82163	2.07076	1.42381	1.52171e-18	6.35342e-17	cul-6	IV	12586511	12590428	-	2232	protein_coding	PF10557:Cullin protein neddylation domain|PF00888:Cullin family	Cullin
WBGene00011673	9.9571	11.0039	9.74558	4.53434	4.52152	3.98718	1.23432	1.55258e-18	6.46716e-17	cyp-13A6	II	9800761	9802721	-	1656	protein_coding	PF00067:Cytochrome P450	p450
WBGene00012383	281.676	351.3	275.42	120.768	134.902	80.0276	1.43308	1.6746e-18	6.95915e-17	ttr-17	IV	11066018	11067072	-	507	protein_coding	PF01060:Transthyretin-like family	-
WBGene00007366	10.8588	11.1556	12.0158	4.73485	3.73312	4.16618	1.42719	2.43881e-18	1.00182e-16	-	V	13909686	13911524	+	1046	protein_coding	-	-
WBGene00044644	10.8574	17.2902	14.6365	3.61495	2.31051	1.96771	2.44453	2.83988e-18	1.15857e-16	-	I	10727755	10728808	-	453	protein_coding	-	-
WBGene00017660	19.3666	24.5032	20.539	2.95858	3.97591	5.16266	2.39535	3.9857e-18	1.61861e-16	-	V	9123489	9123809	+	243	protein_coding	-	-
WBGene00007097	7.14568	3.33824	4.78648	0.874616	0.848872	0.642605	2.69645	6.14808e-18	2.47982e-16	-	V	10297399	10298865	+	1233	protein_coding	PF03409:Transmembrane glycoprotein	-
WBGene00010080	17.5599	18.3937	15.606	7.999	8.69073	7.73236	1.07597	9.75985e-18	3.91008e-16	-	V	11784573	11787443	-	1473	protein_coding	-	-
WBGene00008809	3.75699	5.47737	4.05564	0.488336	0.984384	1.08347	2.36442	1.14506e-17	4.55672e-16	cyp-13A11	III	13021009	13023949	+	1554	protein_coding	PF00067:Cytochrome P450	p450
WBGene00004001	0.811817	1.05384	0.883861	0.147461	0.0636964	0.0696494	3.30325	1.6428e-17	6.46532e-16	pgp-7	X	10864969	10870237	-	3792	protein_coding	PF00664:ABC transporter transmembrane region|PF00005:ABC transporter	ABC_membrane
WBGene00086558	4.91445	5.48856	6.57772	0.862918	0.496989	0.764209	2.99117	1.65584e-17	6.50226e-16	-	II	3744477	3745910	-	648	protein_coding	PF00106:short chain dehydrogenase|PF13561:Enoyl-(Acyl carrier protein) reductase	adh_short
WBGene00013484	5.99802	5.70184	6.06433	2.04575	2.35646	1.87213	1.50293	1.7982e-17	7.0458e-16	-	V	18701540	18706098	+	1640	protein_coding	-	-
WBGene00012682	10.3054	8.77945	8.24898	2.62237	3.55799	3.16799	1.5451	2.78346e-17	1.07178e-15	asp-16	V	19039058	19042605	-	1188	protein_coding	PF00026:Eukaryotic aspartyl protease	Asp
WBGene00045305	19.3983	24.2407	24.5952	9.27559	10.0129	9.42654	1.24568	3.05109e-17	1.1723e-15	-	V	5812316	5813157	-	788	protein_coding	-	-
WBGene00004176	7.42463	7.62973	8.05739	0.981531	1.75027	0.93612	2.66632	4.05156e-17	1.54573e-15	pqn-97	V	609144	609726	-	529	protein_coding	PF02520:Domain of unknown function DUF148	-
WBGene00000556	40.2985	58.3884	47.2584	14.7559	20.0162	17.5157	1.47701	4.05767e-17	1.54573e-15	cnc-2	V	1449665	1450189	-	360	protein_coding	-	-
WBGene00009969	33.6104	42.3653	36.2478	15.5158	15.8401	14.728	1.28143	6.2499e-17	2.36066e-15	-	V	10999102	10999642	+	399	protein_coding	-	-
WBGene00015969	17.2525	18.7087	16.1787	8.89985	7.71993	8.22783	1.0663	6.43825e-17	2.42666e-15	glb-6	V	5568209	5570533	-	1288	protein_coding	-	-
WBGene00007232	19.2673	22.0336	32.6876	3.69315	4.41163	6.6706	2.30953	8.19598e-17	3.06327e-15	-	V	15089077	15089538	-	292	protein_coding	-	-
WBGene00017060	15.5585	17.8678	18.8235	8.11413	6.38571	7.96252	1.21355	1.36383e-16	5.0655e-15	-	V	4327121	4328736	+	1078	protein_coding	PF08240:Alcohol dehydrogenase GroES-like domain|PF00107:Zinc-binding dehydrogenase	ADH_N
WBGene00000279	21.6494	21.9088	19.1739	9.81002	8.51912	10.2806	1.1279	1.52119e-16	5.62652e-15	cah-1	III	5083206	5085289	-	912	protein_coding	PF00194:Eukaryotic-type carbonic anhydrase	-
WBGene00003702	9.23467	8.53311	9.50777	3.72032	3.11295	3.6263	1.37922	2.68041e-16	9.73244e-15	nhr-112	V	16722061	16723844	-	1138	protein_coding	PF00104:Ligand-binding domain of nuclear hormone receptor|PF00105:Zinc finger, C4 type (two domains)	Hormone_recep
WBGene00009033	21.7924	22.6039	23.0864	8.73907	10.8307	8.34709	1.27344	2.74594e-16	9.95012e-15	-	V	16230203	16231043	+	617	protein_coding	-	-
WBGene00077594	27.3595	24.9223	22.3639	9.60453	11.8053	12.4891	1.13424	3.3582e-16	1.21194e-14	nhr-151	V	15482149	15483665	-	1023	pseudogene	PF00104:Ligand-binding domain of nuclear hormone receptor|PF00105:Zinc finger, C4 type (two domains)	Hormone_recep
WBGene00017485	16.3859	17.567	23.2275	4.28894	5.13333	2.99119	2.2128	3.43917e-16	1.23866e-14	-	IV	4291467	4291872	+	298	protein_coding	-	-
WBGene00016577	25.7892	20.5828	15.7848	1.5472	3.37874	1.87094	3.19019	3.57041e-16	1.28075e-14	clec-3	II	3017482	3019907	-	1394	protein_coding	PF00059:Lectin C-type domain|PF00431:CUB domain	CUB
WBGene00001676	13.3519	14.1999	12.2919	5.59887	5.64308	6.51129	1.16041	3.72065e-16	1.33196e-14	gpa-14	I	5942419	5945537	+	1227	protein_coding	PF00503:G-protein alpha subunit	G-alpha
WBGene00284859	9.75797	13.3892	16.5251	1.85292	2.69758	2.80788	2.42127	4.15101e-16	1.48305e-14	-	II	7277623	7278010	+	388	ncRNA	-	-
WBGene00017726	28.6241	35.3094	32.8418	11.2073	11.6563	13.5012	1.40484	5.82509e-16	2.05236e-14	-	X	16678488	16679823	+	335	protein_coding	-	-
WBGene00017309	4.71787	5.8126	5.02298	1.92139	2.01281	2.36349	1.29724	6.63203e-16	2.32748e-14	-	X	4121786	4128431	-	2640	protein_coding	PF00090:Thrombospondin type 1 domain	TSP_1
WBGene00271817	28.6361	27.2815	27.2644	9.28111	11.4833	13.8087	1.25952	7.31066e-16	2.55558e-14	-	II	5865908	5867041	+	624	protein_coding	-	-
WBGene00008375	27.4966	31.4249	27.0315	15.0448	14.8312	13.0488	1.00007	8.08833e-16	2.82189e-14	-	V	10784236	10785367	+	969	protein_coding	PF13561:Enoyl-(Acyl carrier protein) reductase	-
WBGene00044661	3.68647	3.95863	3.32883	0.818598	0.825062	0.676628	2.24491	1.12096e-15	3.88803e-14	fbxa-143	V	16125811	16127497	-	1171	protein_coding	PF01827:FTH domain|PF00646:F-box domain	F-box
WBGene00016274	17.0668	17.3282	17.3279	8.81215	8.68948	8.00909	1.0185	2.10894e-15	7.23043e-14	-	II	7290373	7291882	+	1047	protein_coding	PF00106:short chain dehydrogenase	adh_short
WBGene00015695	15.3288	14.9045	19.5034	8.09695	6.4317	8.19725	1.12653	3.9217e-15	1.31917e-13	ugt-26	I	4721131	4723960	+	1909	protein_coding	PF00201:UDP-glucoronosyl and UDP-glucosyl transferase	UDPGT
WBGene00018112	50.7202	64.1682	55.1688	23.4639	26.2769	28.7039	1.11086	4.63511e-15	1.54457e-13	-	V	1778325	1779196	-	383	protein_coding	PF01826:Trypsin Inhibitor like cysteine rich domain	TIL
WBGene00007919	29.5465	32.6664	28.5483	14.0697	14.208	8.59386	1.29835	4.81867e-15	1.59976e-13	cup-16	II	8707155	8708860	+	1479	protein_coding	-	-
WBGene00004168	33.9053	39.7827	35.2886	15.3802	10.5747	6.20857	1.76181	6.3565e-15	2.09084e-13	pqn-88	I	1655616	1656726	-	670	protein_coding	-	-
WBGene00019236	67.7679	65.573	82.3091	25.8968	27.7075	38.2005	1.22647	6.93381e-15	2.27235e-13	-	V	4911712	4912381	-	401	protein_coding	-	-
WBGene00001577	7.1632	5.2442	6.96737	2.37694	2.35476	2.82112	1.35443	1.1656e-14	3.77138e-13	gem-4	IV	11745640	11748640	+	1966	protein_coding	PF00168:C2 domain|PF07002:Copine	C2
WBGene00045252	16.7222	19.1224	17.1628	7.21893	8.28978	6.99404	1.2347	1.22208e-14	3.94697e-13	-	X	11907267	11910145	-	675	protein_coding	-	-
WBGene00017818	18.2051	22.3241	18.8354	8.71344	8.62994	9.53363	1.13791	1.23611e-14	3.98507e-13	-	V	7981545	7982662	+	793	protein_coding	PF01202:Shikimate kinase	SKI
WBGene00000713	2.99431	3.17549	2.14297	0.123656	0.373896	0.20442	3.57204	1.54091e-14	4.90558e-13	col-140	V	5835855	5836871	-	969	protein_coding	PF01484:Nematode cuticle collagen N-terminal domain|PF01391:Collagen triple helix repeat (20 copies)	Collagen
WBGene00010001	265.251	309.63	232.439	133.887	152.948	112.15	1.01362	1.632e-14	5.18633e-13	-	V	20690582	20691685	-	957	protein_coding	PF01682:DB module	-
WBGene00012661	1.7417	2.07055	2.48532	0.0689823	0.104291	0.171056	4.15397	2.03867e-14	6.41014e-13	clec-163	III	10794349	10796369	+	1158	protein_coding	PF00059:Lectin C-type domain|PF00092:von Willebrand factor type A domain	VWA
WBGene00017502	15.5016	17.9827	15.0926	5.61073	4.69655	5.65951	1.59898	2.18796e-14	6.85534e-13	-	V	1315105	1315524	+	420	protein_coding	-	-
WBGene00012451	5.80661	6.81397	5.88492	1.84342	1.4967	1.56604	1.91349	3.76663e-14	1.15978e-12	-	V	18784954	18786788	-	780	protein_coding	-	-
WBGene00235273	15.7556	20.4779	17.4902	4.66969	5.90824	2.29947	2.07112	4.82409e-14	1.47267e-12	-	IV	5480607	5482297	-	402	protein_coding	-	-
WBGene00015889	11.6018	11.9679	11.3179	5.25898	5.9241	5.02878	1.10473	5.72948e-14	1.73716e-12	-	II	5561763	5563523	+	1162	protein_coding	PF13622:Thioesterase-like superfamily	-
WBGene00017880	34.7903	40.0957	36.1859	18.4961	20.0605	15.3437	1.04254	8.75055e-14	2.60442e-12	-	V	8640596	8641344	-	596	protein_coding	-	-
WBGene00003574	2.01618	2.29599	1.90282	0.549992	0.458759	0.548663	1.99018	9.34892e-14	2.77325e-12	ncx-9	V	4991505	4995214	-	2106	protein_coding	PF01699:Sodium/calcium exchanger protein	Na_Ca_ex
WBGene00013516	96.2843	115.335	103.099	52.7271	60.6499	42.0572	1.01547	9.73323e-14	2.88246e-12	-	IV	9039575	9040504	-	606	protein_coding	PF03351:DOMON domain	-
WBGene00008199	10.3494	11.0485	11.1265	5.18935	5.87482	4.41133	1.07177	1.44666e-13	4.22803e-12	-	IV	17339640	17342314	-	1624	protein_coding	-	-
WBGene00015952	8.31488	10.342	8.10822	3.6385	3.2505	3.21253	1.40331	1.89642e-13	5.39224e-12	-	X	3628316	3630884	+	966	protein_coding	PF03567:Sulfotransferase family	-
WBGene00018113	12.9197	13.5288	13.1594	6.2144	5.25627	7.22742	1.07637	1.92636e-13	5.46864e-12	-	V	1779657	1782022	-	1279	protein_coding	-	-
WBGene00016693	8.35843	9.215	8.31876	3.63915	2.71695	3.23082	1.42966	2.23414e-13	6.31224e-12	srbc-20	V	2147095	2148626	+	889	protein_coding	PF10316:Serpentine type 7TM GPCR chemoreceptor Srbc	-
WBGene00045183	5.54056	7.25282	7.06569	1.70566	0.859562	1.3511	2.33659	2.5627e-13	7.20628e-12	-	IV	8818555	8819158	+	562	protein_coding	-	-
WBGene00001536	6.06111	7.30671	5.5492	3.11883	2.97743	2.1513	1.19737	3.69948e-13	1.01939e-11	gcy-9	X	11332553	11338301	-	3637	protein_coding	PF00211:Adenylate and Guanylate cyclase catalytic domain|PF01094:Receptor family ligand binding region|PF07714:Protein tyrosine kinase	Guanylate_cyc
WBGene00021817	16.3078	17.518	19.1719	9.33236	8.75884	8.35077	1.00159	5.02165e-13	1.3689e-11	-	III	3129277	3131399	+	933	protein_coding	PF13417:Glutathione S-transferase, N-terminal domain|PF14497:Glutathione S-transferase, C-terminal domain	-
WBGene00018725	9.83941	8.2274	13.9293	1.92228	1.50691	2.64817	2.38124	5.10786e-13	1.38816e-11	kreg-1	X	8709764	8710137	+	374	protein_coding	-	-
WBGene00007841	126.479	157.976	134.483	59.1463	53.9604	83.237	1.08982	5.43513e-13	1.47261e-11	-	II	13669104	13669713	+	470	protein_coding	-	-
WBGene00011508	7.59849	8.00514	8.8157	2.94435	2.12893	1.85174	1.82367	5.47255e-13	1.48049e-11	-	II	8049049	8050564	-	624	protein_coding	-	-
WBGene00019886	5.22814	5.43214	5.55499	1.51076	1.76061	1.24875	1.84803	5.55774e-13	1.49899e-11	-	V	2766271	2767503	-	846	protein_coding	PF13561:Enoyl-(Acyl carrier protein) reductase	-
WBGene00003092	16.8048	13.5563	16.0122	6.79425	6.68956	8.18042	1.09299	5.91597e-13	1.5908e-11	lys-3	V	10282204	10283544	-	1017	protein_coding	-	-
WBGene00010018	10.708	11.141	10.9667	4.09242	5.5636	5.37556	1.12152	7.6782e-13	2.05228e-11	fbxa-69	V	15814237	15815659	-	1259	protein_coding	PF01827:FTH domain	-
WBGene00018050	5.57566	6.4423	5.51976	1.25874	1.90302	1.76074	1.82635	8.66256e-13	2.31192e-11	clec-139	II	4619988	4621741	-	825	protein_coding	-	-
WBGene00017024	2.90033	4.42198	2.88656	0.163692	0.329968	0.496109	3.33118	8.72488e-13	2.32507e-11	-	II	7457667	7458806	-	732	protein_coding	PF01738:Dienelactone hydrolase family	-
WBGene00015227	9.77391	5.00219	4.6366	1.78756	1.77352	1.43137	1.96027	9.79672e-13	2.58749e-11	ddn-1	V	8758820	8760516	-	1430	protein_coding	-	-
WBGene00019515	7.71785	10.2643	9.90004	4.73672	3.74253	3.89555	1.16973	1.12378e-12	2.95497e-11	ugt-19	IV	6076692	6079945	-	1678	protein_coding	PF00201:UDP-glucoronosyl and UDP-glucosyl transferase	UDPGT
WBGene00008757	11.464	19.5451	15.7752	4.7904	6.14502	3.75391	1.67243	1.20768e-12	3.15613e-11	-	IV	10893648	10894355	-	642	protein_coding	PF02520:Domain of unknown function DUF148	-
WBGene00012101	14.3182	13.8162	15.1935	5.88275	6.49091	6.60277	1.18723	2.05015e-12	5.26657e-11	zip-10	V	11650079	11650774	-	645	protein_coding	-	-
WBGene00019181	3.10773	3.12287	3.04847	1.13248	0.556793	0.616441	2.01416	2.48788e-12	6.35443e-11	-	V	3839149	3841527	-	1446	pseudogene	PF00201:UDP-glucoronosyl and UDP-glucosyl transferase	UDPGT
WBGene00012914	1.27529	1.4891	1.31301	0.0731963	0.147548	0.201673	3.2399	2.59671e-12	6.61344e-11	bcmo-1	II	12830707	12832720	+	1637	protein_coding	PF03055:Retinal pigment epithelial membrane protein	RPE65
WBGene00194713	4.09261	9.14784	7.02273	0.866186	0.485014	0.954617	3.11714	3.05913e-12	7.73591e-11	-	II	3662204	3662618	+	415	protein_coding	-	-
WBGene00015535	4.90757	5.58904	4.16105	1.34998	0.844534	1.42367	2.00665	3.20428e-12	8.08003e-11	-	IV	7257217	7258248	-	858	protein_coding	PF13561:Enoyl-(Acyl carrier protein) reductase	-
WBGene00008615	10.7803	11.7089	10.037	4.71604	3.87304	4.18689	1.34539	3.43266e-12	8.63151e-11	-	V	16887413	16888479	-	686	protein_coding	-	-
WBGene00001769	7.30535	9.44883	6.34486	2.718	2.32158	2.66548	1.57838	3.70692e-12	9.25587e-11	gst-21	V	1730759	1732000	-	867	protein_coding	PF02798:Glutathione S-transferase, N-terminal domain|PF14497:Glutathione S-transferase, C-terminal domain	GST_N
WBGene00018747	11.5096	11.7108	13.0607	5.5909	6.24315	5.31945	1.08011	3.94284e-12	9.81745e-11	-	II	3902860	3904794	+	993	protein_coding	PF01705:CX module	-
WBGene00011213	14.7676	12.8461	12.9752	7.36807	6.61745	5.96962	1.02468	4.6696e-12	1.15625e-10	-	V	18238122	18240736	-	1095	protein_coding	-	-
WBGene00007758	16.2575	19.0551	17.1603	7.78768	7.61603	7.45679	1.19579	4.72558e-12	1.16686e-10	-	V	12153076	12154264	+	518	protein_coding	PF00090:Thrombospondin type 1 domain	TSP_1
WBGene00003998	4.68496	4.92919	5.02858	2.72723	2.51231	1.86642	1.04384	7.70373e-12	1.85598e-10	pgp-4	X	11358395	11364049	+	4086	protein_coding	PF00664:ABC transporter transmembrane region|PF00005:ABC transporter	ABC_membrane
WBGene00015693	7.77469	9.97889	8.99205	3.82363	4.66637	2.9701	1.22316	9.25204e-12	2.20221e-10	ugt-28	I	4727280	4730366	+	1734	protein_coding	PF00201:UDP-glucoronosyl and UDP-glucosyl transferase	UDPGT
WBGene00013127	17.3826	19.6949	18.7654	9.39783	9.15203	8.45028	1.04689	9.77988e-12	2.32165e-10	-	I	11032339	11034055	+	629	protein_coding	-	-
WBGene00017127	103.819	130.863	112.334	57.146	68.8336	45.131	1.0178	1.23831e-11	2.90431e-10	-	II	7210731	7211380	-	455	protein_coding	-	-
WBGene00019404	15.4888	13.3205	14.2625	7.0291	4.623	7.65645	1.15251	1.53888e-11	3.57229e-10	-	X	4919019	4920988	-	1341	protein_coding	PF08840:BAAT / Acyl-CoA thioester hydrolase C terminal|PF04775:Acyl-CoA thioester hydrolase/BAAT N-terminal region	-
WBGene00009213	5.19167	5.00944	5.86416	1.42239	1.54831	1.41085	1.87397	1.55553e-11	3.60623e-10	thn-1	IV	12380104	12380857	+	702	protein_coding	PF00314:Thaumatin family	Thaumatin
WBGene00012185	37.7538	50.557	35.762	21.8758	20.4605	14.5079	1.12427	1.77457e-11	4.09805e-10	-	V	20660325	20662031	+	1090	protein_coding	-	-
WBGene00019388	7.9045	8.36624	10.2687	3.45686	3.38999	3.74543	1.32054	2.21375e-11	5.04689e-10	-	V	1664650	1665950	+	855	protein_coding	-	-
WBGene00003644	7.51681	6.7145	7.36159	3.22246	3.48628	3.37225	1.09679	2.24596e-11	5.10076e-10	nhr-54	V	16503947	16505917	-	1351	protein_coding	PF00105:Zinc finger, C4 type (two domains)|PF00104:Ligand-binding domain of nuclear hormone receptor	Hormone_recep
WBGene00013480	1.73251	1.78	1.68464	0.583969	0.52014	0.673523	1.53914	2.63395e-11	5.94406e-10	egas-3	V	18628680	18636348	-	2941	protein_coding	PF00858:Amiloride-sensitive sodium channel|PF00008:EGF-like domain	EGF
WBGene00021504	4.41186	6.59317	5.41409	1.45879	1.72381	1.41369	1.83541	2.8552e-11	6.41898e-10	-	IV	1772144	1774695	+	794	protein_coding	-	-
WBGene00019471	1.34459	1.65175	1.43293	0.18639	0.268374	0.198083	2.76418	4.05213e-11	8.90768e-10	cyp-35B2	V	3942215	3944457	+	1500	protein_coding	PF00067:Cytochrome P450	p450
WBGene00014173	196.045	275.792	192.222	50.4885	74.3463	44.2897	1.96967	4.07637e-11	8.94993e-10	-	II	10312293	10312943	+	568	protein_coding	PF02520:Domain of unknown function DUF148	-
WBGene00008390	13.7952	15.4857	21.6265	6.58623	7.96588	7.11606	1.22974	4.12386e-11	9.03195e-10	-	V	14092792	14093986	+	849	protein_coding	PF01579:Domain of unknown function (DUF19)	DUF19
WBGene00284846	34.3986	43.9072	35.8771	17.3919	19.8733	12.7876	1.19041	4.47121e-11	9.73294e-10	-	III	8326214	8326657	+	395	protein_coding	-	-
WBGene00009428	3.09095	2.49345	2.63681	0.631343	0.736801	0.686644	1.99886	4.71096e-11	1.02423e-09	-	V	13731506	13733387	-	1202	pseudogene	PF02408:CUB-like domain	-
WBGene00022570	2.13206	3.56552	2.49061	0.231407	0.466467	0.420802	2.85978	5.72362e-11	1.23536e-09	sdz-35	II	3207683	3208751	-	863	protein_coding	PF02214:BTB/POZ domain	K_tetra
WBGene00010955	3.79409	4.00548	3.31186	0.605163	0.703779	1.15433	2.15111	8.18892e-11	1.73387e-09	-	IV	15123182	15124393	+	858	protein_coding	PF08277:PAN-like domain	-
WBGene00022062	5.68497	7.3798	5.2476	1.99151	2.63914	1.8595	1.49673	8.29317e-11	1.75386e-09	-	IV	3186080	3191562	-	1083	protein_coding	PF00104:Ligand-binding domain of nuclear hormone receptor	Hormone_recep
WBGene00013559	8.0791	6.24293	7.97404	3.25697	3.04081	3.4289	1.1937	1.13737e-10	2.37435e-09	-	III	12319108	12323771	+	1165	protein_coding	-	-
WBGene00000797	2.83194	2.37294	3.2292	0.653076	0.762164	0.71028	1.9871	1.16744e-10	2.43428e-09	crn-4	X	2255852	2258101	-	1162	protein_coding	PF00929:Exonuclease	Exonuc_X-T
WBGene00011158	2.13252	2.9436	2.35822	0.534921	0.629002	0.687788	1.99549	1.20701e-10	2.51386e-09	chil-16	II	9440441	9441959	-	1344	protein_coding	PF00704:Glycosyl hydrolases family 18	-
WBGene00000714	10.1497	14.0716	13.6929	5.33334	6.53017	5.35536	1.13645	1.39492e-10	2.88499e-09	col-141	V	6829666	6830721	+	1011	protein_coding	PF01484:Nematode cuticle collagen N-terminal domain|PF01391:Collagen triple helix repeat (20 copies)	Collagen
WBGene00043067	9.62197	11.451	11.7174	4.49626	4.64947	4.87485	1.22081	1.4766e-10	3.03982e-09	dlc-5	IV	6438223	6440032	+	684	protein_coding	PF01221:Dynein light chain type 1	-
WBGene00021178	5.69462	6.08791	7.39993	2.80834	2.70471	2.81133	1.20135	1.58843e-10	3.25126e-09	-	IV	4930365	4932217	+	1280	protein_coding	PF01827:FTH domain|PF00646:F-box domain	F-box
WBGene00001545	2.5525	2.04192	2.48563	1.02043	1.10108	0.783917	1.28916	1.68271e-10	3.4285e-09	gcy-20	V	16248583	16253787	-	3327	protein_coding	PF00211:Adenylate and Guanylate cyclase catalytic domain|PF07714:Protein tyrosine kinase|PF01094:Receptor family ligand binding region	Guanylate_cyc
WBGene00045096	4.62969	7.59396	4.08566	0.248852	0.501634	0.205694	4.11418	2.06828e-10	4.17118e-09	-	IV	11738247	11738567	-	321	protein_coding	-	-
WBGene00008988	3.35217	3.96987	4.05049	1.39267	1.64203	1.3249	1.38318	2.93499e-10	5.80743e-09	-	V	13771508	13773695	+	1520	protein_coding	PF02408:CUB-like domain	-
WBGene00194803	11.1739	13.6092	15.1136	3.09139	4.36212	4.70166	1.70511	3.28384e-10	6.42637e-09	-	V	19434387	19434753	+	323	protein_coding	-	-
WBGene00284847	3.83682	8.42565	4.7184	0	0	0.397757	5.25641	5.63409e-10	1.07889e-08	-	III	5094791	5095122	+	332	protein_coding	-	-
WBGene00044278	9.92479	13.1581	15.5496	1.46125	3.27286	3.62347	2.19283	8.41575e-10	1.57601e-08	-	V	16880994	16881336	+	246	protein_coding	-	-
WBGene00013941	1.40629	2.04931	1.96164	0	0	0	7.66634	9.77088e-10	1.80888e-08	-	V	17105783	17106656	+	780	protein_coding	PF01549:ShK domain-like	ShTK
WBGene00007437	3.15125	6.91448	4.44952	0.508152	0.512165	0.588033	3.16224	1.17102e-09	2.15449e-08	-	V	18361051	18362543	-	393	protein_coding	PF10601:LITAF-like zinc ribbon domain	-
WBGene00011288	15.9525	15.4288	15.7254	7.56672	7.04724	6.49193	1.15863	2.27624e-09	4.04594e-08	-	IV	10686550	10687045	+	417	protein_coding	PF14534:Domain of unknown function (DUF4440)	-
WBGene00015623	3.45305	4.16267	3.59511	1.13866	1.32421	0.760187	1.8073	2.29129e-09	4.06863e-08	-	X	6018442	6019936	-	912	protein_coding	PF05705:Eukaryotic protein of unknown function (DUF829)	-
WBGene00007508	3.87839	5.31874	3.83751	1.76251	1.28934	1.85629	1.40056	2.34464e-09	4.1551e-08	-	IV	9378552	9380450	+	1405	protein_coding	PF07687:Peptidase dimerisation domain|PF01546:Peptidase family M20/M25/M40	Peptidase_M20
WBGene00016976	5.37909	4.13744	5.15178	2.58203	2.19579	2.30096	1.05046	2.49694e-09	4.4055e-08	-	X	6645654	6651753	+	1980	protein_coding	-	-
WBGene00010519	0.857102	0.871186	0.970694	0.24187	0.178772	0.14661	2.25975	3.62673e-09	6.31419e-08	-	X	13051796	13055395	+	2477	protein_coding	-	-
WBGene00011293	6.93026	7.30964	8.45538	3.82522	3.82069	3.38969	1.03995	3.81186e-09	6.61068e-08	-	IV	10699316	10706114	-	1159	protein_coding	-	-
WBGene00014053	8.33142	11.0697	9.78879	4.86813	3.79144	3.9324	1.21088	4.34311e-09	7.47384e-08	-	II	7941151	7942610	+	722	protein_coding	PF03227:Gamma interferon inducible lysosomal thiol reductase (GILT)	-
WBGene00016697	1.90237	1.79935	1.24862	0.402629	0.3517	0.354987	2.15682	5.0289e-09	8.56306e-08	cyp-33C2	V	2183521	2186535	+	1488	protein_coding	PF00067:Cytochrome P450	p450
WBGene00014002	12.372	13.2041	11.7189	4.81803	6.6859	3.80929	1.28802	6.12809e-09	1.03556e-07	-	IV	10913361	10914582	+	572	protein_coding	-	-
WBGene00001533	2.52821	2.071	2.29017	0.992089	1.22213	0.809907	1.19165	6.3153e-09	1.06619e-07	gcy-6	V	10308291	10314053	-	3261	protein_coding	PF00211:Adenylate and Guanylate cyclase catalytic domain|PF07701:Heme NO binding associated|PF07714:Protein tyrosine kinase|PF01094:Receptor family ligand binding region	Guanylate_cyc
WBGene00011188	17.4356	35.618	32.6026	9.26163	10.2099	10.885	1.49087	6.32457e-09	1.06674e-07	-	V	13950066	13950394	+	276	protein_coding	-	-
WBGene00016670	12.2905	17.2401	11.042	4.94841	5.87811	4.74756	1.37923	6.77101e-09	1.13559e-07	ilys-3	IV	2464456	2465401	+	452	protein_coding	PF05497:Destabilase	-
WBGene00284855	12.1317	15.9847	30.5322	0.380388	0	0	7.24956	7.24387e-09	1.21034e-07	-	X	14015362	14015466	-	105	protein_coding	-	-
WBGene00010382	4.53088	5.19826	3.25801	0.405902	1.1455	0.738114	2.50222	9.14524e-09	1.50824e-07	-	V	14897340	14897831	-	492	protein_coding	-	-
WBGene00044461	2.82266	2.47626	2.62071	0.711196	1.03221	0.940565	1.55709	9.51795e-09	1.56537e-07	-	I	667615	674413	-	1404	protein_coding	PF01697:Glycosyltransferase family 92	-
WBGene00009236	8.98051	11.6847	8.43652	3.45686	4.7554	4.63352	1.17349	1.04263e-08	1.70064e-07	-	V	10747944	10748938	+	855	protein_coding	PF13561:Enoyl-(Acyl carrier protein) reductase	-
WBGene00268199	3.3075	5.00401	4.43333	1.05663	0.993979	0.931607	2.0938	1.11828e-08	1.81407e-07	-	V	2148657	2149532	-	567	protein_coding	-	-
WBGene00020363	6.41187	8.46742	8.9417	3.2933	3.89825	3.79833	1.1114	1.29498e-08	2.08366e-07	fbxa-3	II	1818889	1820094	-	1043	protein_coding	PF00646:F-box domain|PF01827:FTH domain	F-box
WBGene00017396	3.60711	7.08058	3.62536	0.969436	0.586254	0.641045	2.70403	1.78626e-08	2.81818e-07	-	II	5497285	5498256	-	412	protein_coding	-	-
WBGene00016109	11.294	11.6869	12.3153	4.8984	5.88651	6.28093	1.04225	1.96455e-08	3.06225e-07	-	X	1247833	1249838	-	636	protein_coding	-	-
WBGene00019964	3.34476	5.5668	4.16866	0.0993552	0.10014	0	6.12277	2.00638e-08	3.11041e-07	-	V	3768570	3769776	+	402	protein_coding	-	-
WBGene00008105	1.9308	1.65914	1.85825	0.0947587	0.238767	0.352461	2.95522	2.17181e-08	3.34362e-07	-	V	11042817	11043855	+	843	protein_coding	-	-
WBGene00007658	2.81664	1.49111	0.51353	0.19871	0.0333799	0.109499	3.81863	2.21394e-08	3.40553e-07	pals-4	I	13113487	13116434	+	1206	protein_coding	-	-
WBGene00001507	3.77267	3.84841	3.69629	1.64846	0.692281	1.41934	1.58257	2.4463e-08	3.74036e-07	fut-4	II	2819435	2822490	-	1163	protein_coding	PF00852:Glycosyltransferase family 10 (fucosyltransferase) C-term|PF17039:Fucosyltransferase, N-terminal	-
WBGene00007946	3.06476	3.80011	4.32487	1.71762	1.68242	1.35975	1.23438	2.52768e-08	3.84828e-07	ugt-33	V	10493406	10496477	+	1651	protein_coding	PF00201:UDP-glucoronosyl and UDP-glucosyl transferase	UDPGT
WBGene00021162	2.29405	3.06189	2.00403	0.156938	0.158177	0.194581	3.83675	3.23214e-08	4.84224e-07	-	V	2271175	2271861	-	509	protein_coding	PF03380:Caenorhabditis protein of unknown function, DUF282	-
WBGene00006226	1.99347	2.13879	2.49711	0.375031	0.529189	0.712975	2.01753	3.91595e-08	5.77448e-07	str-182	V	10231821	10233430	-	1065	protein_coding	PF10326:Serpentine type 7TM GPCR chemoreceptor Str	-
WBGene00020151	5.89734	8.42049	6.07174	2.85291	2.49205	3.06557	1.26989	4.1725e-08	6.14263e-07	-	V	497839	498943	+	840	protein_coding	PF13561:Enoyl-(Acyl carrier protein) reductase	-
WBGene00010762	1.41835	1.47538	1.076	0.126395	0.127393	0.104474	3.47554	4.54681e-08	6.64976e-07	-	II	14503297	14504919	+	948	protein_coding	PF00106:short chain dehydrogenase	adh_short
WBGene00020613	4.62714	4.30356	4.69392	1.38257	1.31607	1.01581	1.88174	5.55337e-08	8.03616e-07	-	V	3408912	3409519	+	520	protein_coding	PF13905:Thioredoxin-like	-
WBGene00015225	5.90658	3.16311	2.7123	1.03295	1.2935	1.37126	1.66764	7.81339e-08	1.10553e-06	-	V	8760687	8763194	-	1276	protein_coding	-	-
WBGene00013493	5.65576	3.53075	5.20853	2.0211	2.03706	2.04182	1.23802	9.18403e-08	1.2862e-06	clec-9	V	16705082	16706647	-	1245	protein_coding	PF00059:Lectin C-type domain|PF00431:CUB domain	CUB
WBGene00044646	4.83667	7.18734	5.89701	1.29305	1.01364	0.950038	2.46214	9.31693e-08	1.30174e-06	-	I	10726903	10727364	+	278	protein_coding	-	-
WBGene00019445	5.57897	5.92405	7.36725	2.97759	3.17358	3.08355	1.02836	1.02212e-07	1.41698e-06	frpr-12	V	8903044	8905392	+	1167	protein_coding	PF00001:7 transmembrane receptor (rhodopsin family)	7tm_1
WBGene00019571	2.81088	2.44832	2.1374	1.05762	1.14958	0.788492	1.30889	1.06208e-07	1.46895e-06	-	X	8673060	8681653	+	1926	protein_coding	-	-
WBGene00020014	12.0372	11.9511	14.2317	7.2416	5.49289	5.3686	1.07911	1.07814e-07	1.49e-06	-	V	505491	506068	+	535	protein_coding	PF02520:Domain of unknown function DUF148	-
WBGene00013090	1.88436	2.04931	2.80234	0.157557	0.158801	0.130232	3.92211	1.10663e-07	1.52701e-06	-	II	9398866	9399828	+	507	protein_coding	PF04942:CC domain|PF01549:ShK domain-like	ShTK
WBGene00015896	9.25297	9.09538	8.46809	3.14304	3.99637	5.27582	1.10088	1.34478e-07	1.82317e-06	-	II	5571074	5571969	+	826	protein_coding	PF04435:Domain of unknown function (DUF545)	-
WBGene00016923	14.5942	15.7048	21.1211	7.61517	6.73546	5.78063	1.35526	1.6436e-07	2.19163e-06	-	V	7529116	7529450	+	257	protein_coding	-	-
WBGene00045457	3.00374	2.51032	2.35035	0.339056	0.615119	0.448405	2.48818	1.75366e-07	2.32275e-06	-	II	2586078	2586911	-	589	protein_coding	-	-
WBGene00021081	3.77861	2.25565	2.77883	0.792113	0.921193	1.25911	1.55836	1.76783e-07	2.33805e-06	pals-33	V	3673380	3676632	+	1311	protein_coding	-	-
WBGene00284848	22.6254	24.2075	20.2294	13.5376	10.935	8.01538	1.04815	1.86359e-07	2.46287e-06	-	X	313274	314687	+	416	protein_coding	-	-
WBGene00015839	6.28282	7.56347	7.39271	4.20839	2.5921	3.12424	1.09582	2.04332e-07	2.68053e-06	math-10	II	1871548	1873261	+	1025	protein_coding	PF00917:MATH domain	MATH
WBGene00012612	2.40708	2.51459	1.98261	0.203779	0.410777	0.393022	2.76353	2.21488e-07	2.89281e-06	-	V	20325728	20328056	+	588	protein_coding	-	-
WBGene00008051	5.41574	5.45958	4.75261	2.83093	3.1014	1.84823	1.00886	3.33157e-07	4.20349e-06	lron-4	II	8108941	8112163	-	1947	protein_coding	PF13855:Leucine rich repeat	-
WBGene00044487	4.73992	6.10006	4.65311	1.24426	1.63031	2.31405	1.56142	3.361e-07	4.23762e-06	-	IV	2801902	2803240	+	642	protein_coding	-	-
WBGene00044385	2.55349	2.80143	3.22991	0.329408	0.747021	0.13614	2.8606	3.51163e-07	4.42127e-06	-	II	5003960	5004849	+	485	protein_coding	-	-
WBGene00021434	3.21303	2.61818	3.01493	1.05591	0.462714	1.02457	1.78804	3.72849e-07	4.66794e-06	-	III	2066640	2068350	-	870	protein_coding	-	-
WBGene00009349	4.20458	4.74853	3.87917	1.54093	0.931855	1.63031	1.63321	3.82042e-07	4.76297e-06	-	V	13359334	13360024	+	648	protein_coding	-	-
WBGene00017446	9.42975	16.6338	14.4242	6.69059	4.18909	4.69232	1.37674	4.32985e-07	5.34945e-06	-	X	6898650	6899948	-	394	protein_coding	-	-
WBGene00006205	1.97154	1.99222	1.38884	0.312342	0.432862	0.484074	2.11019	4.66713e-07	5.74228e-06	str-160	V	1734869	1736767	+	1023	protein_coding	PF10326:Serpentine type 7TM GPCR chemoreceptor Str	-
WBGene00006146	1.3897	1.24754	1.35743	0.241334	0.12162	0.265972	2.64888	4.84255e-07	5.9458e-06	str-87	V	8986694	8987965	-	993	protein_coding	PF10326:Serpentine type 7TM GPCR chemoreceptor Str	-
WBGene00007131	4.00012	2.64328	3.08881	1.48907	1.16193	1.60801	1.18752	7.20517e-07	8.5465e-06	pals-26	III	4376503	4379200	+	1663	protein_coding	-	-
novel.22	2.01654	2.77561	1.81666	0.640191	0.35847	0.823141	1.84001	7.41313e-07	8.77565e-06	-	II	8006735	8007913	-	1123	-	-	-
WBGene00077573	17.2783	16.7102	16.737	9.01002	10.1886	4.85898	1.07845	8.38759e-07	9.79267e-06	-	V	14022282	14023174	-	727	protein_coding	PF01579:Domain of unknown function (DUF19)	DUF19
WBGene00014728	0.862069	0.876235	0.6455	0.230002	0.222902	0.39485	1.47492	8.85395e-07	1.02967e-05	-	III	4043117	4047631	-	4515	pseudogene	PF00665:Integrase core domain	rve
WBGene00008575	8.47223	7.25438	13.2837	4.56287	4.22091	2.9449	1.31013	8.89866e-07	1.03419e-05	scl-24	V	17486431	17487205	+	639	protein_coding	PF00188:Cysteine-rich secretory protein family	SCP
WBGene00012770	3.93156	5.41784	4.34491	1.91357	2.33904	1.48074	1.25884	1.12675e-06	1.28274e-05	srt-47	IV	15049411	15053371	-	981	protein_coding	PF10321:Serpentine type 7TM GPCR chemoreceptor Srt	-
WBGene00008324	2.29048	2.3192	2.76481	0.178307	0.539145	0	3.42706	1.16192e-06	1.31857e-05	-	V	15646983	15647809	-	448	protein_coding	PF14747:Domain of unknown function (DUF4473)	-
WBGene00000644	4.84538	4.10417	4.39791	2.087	1.88587	2.34963	1.07228	1.21575e-06	1.37441e-05	col-68	II	104534	105833	+	1110	protein_coding	PF01484:Nematode cuticle collagen N-terminal domain|PF01391:Collagen triple helix repeat (20 copies)	Collagen
WBGene00018623	0.649248	0.916551	1.05838	0.122143	0.153884	0.0757198	2.91794	1.36039e-06	1.51979e-05	-	V	643762	646199	-	1308	protein_coding	PF07914:Protein of unknown function (DUF1679)	DUF1679
WBGene00015272	2.65934	0.222473	0.456331	0.0555891	0.084042	0.0459483	4.18188	1.54829e-06	1.71553e-05	-	V	2490512	2492701	+	1437	protein_coding	PF07690:Major Facilitator Superfamily	MFS_1
WBGene00009061	4.73775	2.65663	2.11488	0.673159	0.716167	1.32921	1.79199	1.6399e-06	1.80693e-05	pals-14	I	13139132	13141789	+	1068	protein_coding	-	-
WBGene00010183	6.54923	5.95829	11.0509	2.56689	2.89761	2.37632	1.58888	1.83225e-06	2.00096e-05	fipr-13	V	10064503	10064939	+	389	protein_coding	-	-
WBGene00015309	8.5145	11.2712	10.7064	5.67206	4.52584	3.77673	1.12746	1.96734e-06	2.13343e-05	-	IV	6518174	6519502	+	507	protein_coding	-	-
WBGene00020881	4.62039	6.53918	4.27531	2.24461	1.86309	1.36421	1.50018	2.0168e-06	2.18176e-05	-	V	3268809	3269510	-	605	protein_coding	PF01579:Domain of unknown function (DUF19)	DUF19
WBGene00018694	5.57521	8.10147	6.6585	3.65005	3.04458	3.43316	1.0006	2.2376e-06	2.40031e-05	-	V	8379474	8383747	+	952	protein_coding	-	-
WBGene00219274	3.27839	4.7239	3.64692	1.74395	1.67198	1.33602	1.29425	2.50064e-06	2.65999e-05	-	X	17243357	17244762	+	939	protein_coding	PF00106:short chain dehydrogenase	adh_short
WBGene00007141	2.0547	1.97854	2.07092	0.707997	1.08268	0.565029	1.3812	2.80365e-06	2.96111e-05	pitr-4	V	9658931	9661614	-	1636	protein_coding	PF01384:Phosphate transporter family	-
WBGene00007509	1.74846	2.47668	1.37301	0.702476	0.50573	0.414747	1.7905	3.31695e-06	3.46424e-05	-	IV	9381515	9383115	+	1194	protein_coding	PF01546:Peptidase family M20/M25/M40|PF07687:Peptidase dimerisation domain	Peptidase_M20
WBGene00008816	3.60516	3.31757	2.88694	0.15072	0.15191	0.373741	3.80788	3.4166e-06	3.55582e-05	-	V	16671622	16672186	-	265	protein_coding	-	-
WBGene00022891	1.05295	1.24448	1.9917	0.497532	0.362166	0.319857	1.86776	4.03201e-06	4.13119e-05	-	II	7551951	7553906	-	1445	protein_coding	-	-
WBGene00017094	1.10262	0.679235	0.825619	0.0377156	0.0380133	0	5.19357	5.12312e-06	5.13407e-05	-	V	9373954	9375478	-	1059	protein_coding	PF07914:Protein of unknown function (DUF1679)	DUF1679
WBGene00021085	11.1475	12.6604	21.6648	6.29156	5.20124	8.47258	1.18107	5.15952e-06	5.16376e-05	-	IV	3302358	3302973	+	565	protein_coding	-	-
WBGene00008773	10.66	12.1402	12.6354	4.95468	6.72634	5.43266	1.04838	5.48251e-06	5.46046e-05	-	IV	11004573	11005070	+	395	protein_coding	-	-
WBGene00019917	1.63965	2.37758	1.75066	0.845428	0.783014	0.755465	1.27129	5.8988e-06	5.83919e-05	clec-43	II	944066	946157	+	1748	protein_coding	PF00059:Lectin C-type domain	Lectin_C
WBGene00044295	6.00302	5.06085	6.57228	3.34033	2.50098	2.80046	1.02865	6.31326e-06	6.22183e-05	-	III	6518714	6520049	-	837	protein_coding	-	-
WBGene00012467	2.61745	2.26267	2.32889	1.16722	0.845563	0.602992	1.47264	6.468e-06	6.35325e-05	arrd-8	II	12065085	12067568	+	1095	protein_coding	PF02752:Arrestin (or S-antigen), C-terminal domain|PF00339:Arrestin (or S-antigen), N-terminal domain	-
WBGene00021183	2.81622	2.77118	3.01434	1.22749	1.17374	1.48289	1.13912	6.69939e-06	6.55166e-05	-	IV	4973622	4976089	-	1269	protein_coding	PF07992:Pyridine nucleotide-disulphide oxidoreductase	Pyr_redox_2
WBGene00001780	4.2638	6.25378	4.56093	1.31261	2.07896	2.32492	1.3869	6.76539e-06	6.60602e-05	gst-32	II	15177372	15178594	-	639	protein_coding	PF14497:Glutathione S-transferase, C-terminal domain|PF02798:Glutathione S-transferase, N-terminal domain	GST_N
WBGene00268192	2.65239	2.86806	2.90514	1.01922	0.706248	0.789805	1.74368	7.64283e-06	7.38917e-05	-	V	1733298	1734080	+	627	pseudogene	-	-
WBGene00044132	4.52683	5.6284	4.10484	2.06267	2.07896	2.40241	1.1157	8.05677e-06	7.77252e-05	-	X	12217243	12219312	+	852	protein_coding	-	-
WBGene00219886	26.6374	16.6133	24.1505	6.73159	4.97548	8.53166	1.72445	8.55504e-06	8.24428e-05	-	X	1506302	1506390	+	89	ncRNA	-	-
WBGene00017233	0.117088	0.132236	0.120551	0	0	0.00546225	5.78676	9.0705e-06	8.70338e-05	lmd-4	V	7314136	7321009	-	6044	protein_coding	PF05938:Plant self-incompatibility protein S1|PF00704:Glycosyl hydrolases family 18|PF01476:LysM domain	Self-incomp_S1
WBGene00011179	6.03504	4.17873	5.80668	2.75733	2.28867	2.84891	1.01786	9.2115e-06	8.82917e-05	-	IV	10600314	10601852	+	985	protein_coding	PF05050:Methyltransferase FkbM domain	-
WBGene00020873	8.97963	10.9864	10.3458	4.58535	4.37831	4.48829	1.16807	9.54417e-06	9.10399e-05	-	V	3262571	3263235	+	331	pseudogene	-	-
WBGene00005586	0.683749	0.643505	0.70397	0	0.0648247	0	5.05976	1.01077e-05	9.55462e-05	sri-74	II	2580901	2583346	-	1242	protein_coding	PF10327:Serpentine type 7TM GPCR chemoreceptor Sri	-
WBGene00008077	0.971326	0.724794	0.982193	0.371997	0.177601	0.226565	1.79136	1.05509e-05	9.92619e-05	oac-8	IV	10584537	10587400	+	2040	protein_coding	PF01757:Acyltransferase family	-
WBGene00017509	7.54311	7.12494	7.62497	1.54809	2.80857	2.68717	1.65366	1.12242e-05	0.000104822	-	V	1585722	1586028	+	258	protein_coding	-	-
WBGene00021579	0.855315	0.944968	0.918897	0.230872	0.380773	0.156135	1.83903	1.17686e-05	0.000109276	clec-73	IV	3953935	3956210	-	1903	protein_coding	PF00059:Lectin C-type domain	Lectin_C
WBGene00018057	2.00463	1.94806	1.15195	0.315737	0.424307	0.347972	2.22899	1.18079e-05	0.000109584	-	V	3286432	3287460	-	759	protein_coding	PF06162:Putative pyroglutamyl peptidase PgaPase_1	-
WBGene00007438	0.765436	0.825167	0.537322	0	0	0.032462	5.73958	1.22939e-05	0.000113621	-	V	18353510	18355842	-	1017	protein_coding	PF03088:Strictosidine synthase	Str_synth
WBGene00008040	427.067	592.105	450.433	212.233	244.927	128.024	1.32453	1.24332e-05	0.000114612	ttr-5	III	9330316	9330928	+	475	protein_coding	PF01060:Transthyretin-like family	-
WBGene00019262	1.06938	1.88264	1.13339	0.24852	0.465182	0.264111	2.06571	1.29684e-05	0.000119114	dmsr-12	V	6804512	6806440	-	1125	protein_coding	PF10324:Serpentine type 7TM GPCR chemoreceptor Srw	-
WBGene00020675	1.48377	1.53371	1.39818	0.369033	0.286113	0.70392	1.67499	1.45212e-05	0.000131815	-	IV	4692793	4696826	+	1407	protein_coding	-	-
WBGene00045401	5.34463	3.09075	3.48061	1.41737	2.12453	1.65219	1.19834	1.84598e-05	0.000163732	eol-1	V	13979571	13980907	-	1099	protein_coding	-	-
WBGene00018345	3.3874	1.7054	1.42864	0.598881	0.557178	0.609252	1.88376	2.01506e-05	0.000177633	-	IV	7286182	7287526	-	867	protein_coding	-	-
WBGene00016660	3.49472	1.48006	2.81099	0.123274	0.372742	0.305684	3.27264	2.01566e-05	0.000177633	-	X	6082960	6083333	+	324	protein_coding	-	-
WBGene00086568	1.64032	1.1468	0.763994	0.176339	0.222164	0.218635	2.51994	2.02921e-05	0.000178562	-	V	13443835	13445055	+	906	protein_coding	-	-
WBGene00005111	4.57345	3.57286	3.00932	2.13483	1.4475	1.18709	1.23142	2.09229e-05	0.000183209	srd-33	V	4872303	4874200	+	1029	protein_coding	PF10317:Serpentine type 7TM GPCR chemoreceptor Srd	-
WBGene00017490	10.425	25.4379	14.8072	6.44206	7.44522	8.4487	1.17542	2.32886e-05	0.000202137	pud-2.1	V	2329444	2329954	-	465	protein_coding	-	-
WBGene00014699	1.04842	1.77607	1.88899	0	0	0	5.9348	2.55188e-05	0.000220101	-	I	14151868	14152182	+	270	protein_coding	-	-
WBGene00219709	11.1307	14.6879	12.0631	4.89341	4.66545	7.43358	1.14247	2.57128e-05	0.000221453	linc-37	III	832984	833347	+	302	lincRNA	-	-
WBGene00012588	1.91589	1.65662	2.74307	0.40549	0.647095	1.03343	1.58058	2.72735e-05	0.000233653	lips-16	II	12610313	12612357	-	1182	pseudogene	PF01674:Lipase (class 2)	-
WBGene00009914	2.48309	2.10324	2.41449	0.85643	0.39236	0.257418	2.23942	2.81689e-05	0.000240861	-	V	17008673	17009388	-	513	protein_coding	PF06653:Tight junction protein, Claudin-like	-
WBGene00014255	2.89893	2.59991	3.62841	1.187	1.58438	1.51148	1.08808	2.95709e-05	0.000252364	-	II	9663616	9665664	-	1245	protein_coding	-	-
WBGene00011671	0.498048	1.07383	0.489468	0.102216	0.18029	0.0211221	2.79868	3.01526e-05	0.000257083	cyp-13A4	II	9795848	9797740	-	1563	protein_coding	PF00067:Cytochrome P450	p450
WBGene00020062	3.11489	2.7464	2.92569	1.23369	1.58538	1.5041	1.01985	3.2051e-05	0.000271709	nhr-270	V	802550	804741	-	1295	protein_coding	PF00104:Ligand-binding domain of nuclear hormone receptor|PF00105:Zinc finger, C4 type (two domains)	Hormone_recep
WBGene00016694	2.28284	3.56977	1.98876	0.792869	1.14875	0.368641	1.77609	3.22248e-05	0.000272923	-	V	2150091	2150976	-	806	protein_coding	-	-
WBGene00020136	2.30765	2.67302	1.70577	0.734697	0.605862	0.276035	2.06741	3.27273e-05	0.000277048	nlp-45	X	2337656	2338306	-	598	protein_coding	-	-
WBGene00015878	3.05317	4.18704	3.48026	1.53855	1.17853	1.42433	1.36604	3.32839e-05	0.000280959	-	V	3339348	3340092	+	649	protein_coding	PF01579:Domain of unknown function (DUF19)	DUF19
WBGene00014978	2.31681	2.42624	3.20935	0.760777	1.05433	1.13976	1.41981	3.71548e-05	0.000309981	-	III	1277960	1278991	-	840	pseudogene	-	-
WBGene00000191	4.85267	5.70881	4.57983	1.82586	1.84028	2.57822	1.26465	3.75134e-05	0.000312665	arl-7	X	14980954	14981675	-	525	pseudogene	-	-
WBGene00000671	4.63653	6.06315	3.3918	1.46909	2.68374	1.8594	1.22605	3.88565e-05	0.000322502	col-96	III	11705713	11706644	-	870	protein_coding	PF01484:Nematode cuticle collagen N-terminal domain|PF01391:Collagen triple helix repeat (20 copies)	Collagen
WBGene00017695	8.12318	14.6163	13.75	4.97317	4.07261	5.78063	1.28912	4.35499e-05	0.000356477	fip-1	III	8639791	8640093	+	257	protein_coding	-	-
WBGene00013903	2.98205	2.68924	1.81007	1.3816	1.11401	0.892827	1.14585	4.40198e-05	0.000359993	ugt-3	V	12798327	12800193	-	1590	protein_coding	PF00201:UDP-glucoronosyl and UDP-glucosyl transferase	UDPGT
WBGene00016049	2.29249	2.32641	1.19724	0.412534	0.907181	0.185993	1.96607	4.43084e-05	0.000362187	srt-28	V	2712034	2713632	-	1065	protein_coding	PF10321:Serpentine type 7TM GPCR chemoreceptor Srt	-
novel.19	1.26372	1.65255	1.84891	0.300307	0.302678	0.124112	2.73869	4.60788e-05	0.000375454	-	II	2609138	2610051	-	532	-	-	-
WBGene00009855	1.79632	2.29665	1.60517	0.612119	0.848309	0.569204	1.49112	4.89654e-05	0.000396437	clec-22	V	16858429	16860040	+	1044	protein_coding	PF00059:Lectin C-type domain	Lectin_C
WBGene00010929	1.83725	1.46014	1.29608	0.576069	0.34837	0.507905	1.67661	5.41415e-05	0.000432066	srt-45	V	19784129	19785961	+	1040	protein_coding	PF10321:Serpentine type 7TM GPCR chemoreceptor Srt	-
WBGene00016696	1.21071	2.07307	1.76925	0.440847	0.622059	0.437269	1.75221	6.22333e-05	0.000488119	srbc-19	V	2164826	2166779	-	906	protein_coding	PF10316:Serpentine type 7TM GPCR chemoreceptor Srbc	-
WBGene00007288	5.71468	7.24968	6.28667	2.7393	3.38437	2.55638	1.1492	6.2658e-05	0.000490587	-	X	13664589	13665352	+	452	protein_coding	-	-
WBGene00009649	3.97836	3.80587	4.67427	1.84911	1.33122	2.35813	1.15811	6.3769e-05	0.000497537	-	III	4229141	4230427	+	756	protein_coding	PF02845:CUE domain	CUE
WBGene00044181	9.2065	9.14483	10.5066	4.63263	4.41682	4.65712	1.07106	6.50459e-05	0.00050573	-	V	16881901	16882310	-	319	protein_coding	-	-
novel.64	0.918343	0.565717	0.902523	0.329829	0.269113	0.0519289	1.8973	6.94835e-05	0.000535329	-	V	7919010	7921552	+	2543	-	-	-
WBGene00018548	0.82334	0.664182	0.605492	0.221279	0.223026	0.109741	1.93552	7.01767e-05	0.000539272	clec-79	IV	3973349	3975721	+	1805	protein_coding	PF00059:Lectin C-type domain	Lectin_C
WBGene00016667	9.08509	6.91228	8.91069	4.156	2.06721	5.35359	1.09699	7.07548e-05	0.000542545	-	IV	5735019	5737106	+	740	protein_coding	-	-
WBGene00018429	1.84746	2.14442	1.77001	1.01373	0.788191	0.718212	1.19461	7.21895e-05	0.000552573	-	V	5782893	5785471	-	1379	protein_coding	PF07690:Major Facilitator Superfamily	MFS_1
WBGene00194848	10.7632	13.3712	18.9771	6.07464	6.42874	7.40614	1.10844	7.94576e-05	0.00060075	-	II	11835634	11837523	+	263	protein_coding	-	-
WBGene00013939	5.49917	4.98884	3.85188	2.90016	2.05127	1.93457	1.06051	8.60849e-05	0.000646471	-	V	17101132	17102017	+	785	protein_coding	PF01549:ShK domain-like	ShTK
WBGene00007183	3.46728	3.3134	2.74601	1.00354	1.11261	0.414747	1.93372	8.61948e-05	0.000647024	-	V	18329112	18331179	-	398	protein_coding	-	-
WBGene00016692	1.4695	1.22287	2.11018	0.480162	0.615941	0.288646	1.80952	8.67119e-05	0.000650631	srbc-24	V	2151762	2153010	+	915	protein_coding	PF10316:Serpentine type 7TM GPCR chemoreceptor Srbc	-
WBGene00010365	0.907283	0.908658	0.793115	0.270523	0.292135	0.383325	1.45135	8.90652e-05	0.000666326	-	III	10445805	10451112	-	2067	protein_coding	-	-
WBGene00022808	8.0066	8.26457	7.00244	4.37308	3.62403	3.21302	1.05573	9.13051e-05	0.000681083	-	V	1748432	1749153	-	411	protein_coding	PF00576:HIUase/Transthyretin family	-
WBGene00013843	1.3133	1.31369	1.3135	0.127065	0.384205	0.490131	1.9524	0.000107219	0.00078501	fbxa-49	III	1289747	1290938	+	943	pseudogene	PF01827:FTH domain	-
WBGene00023263	24.5962	17.0568	25.7679	7.79332	6.873	9.66258	1.46255	0.000108323	0.000792119	-	X	1474006	1474087	-	82	pseudogene	-	-
WBGene00016340	2.465	3.92277	2.56097	1.46711	1.19825	1.75628	1.00718	0.000109708	0.000799716	gba-2	II	2182503	2186434	-	1579	protein_coding	PF17189:Glycosyl hydrolase family 30 beta sandwich domain|PF02055:Glycosyl hydrolase family 30 TIM-barrel domain	Glyco_hydro_30
WBGene00006221	1.08457	0.995213	0.767691	0.344317	0.077119	0.158112	2.30271	0.000111979	0.000814841	str-177	V	9197751	9198987	-	1044	protein_coding	PF10326:Serpentine type 7TM GPCR chemoreceptor Str	-
WBGene00045272	10.8874	11.1249	16.5472	4.6817	5.89833	7.25579	1.10365	0.000122485	0.000882289	-	X	16602445	16602717	-	273	protein_coding	-	-
WBGene00044687	4.1358	3.97886	3.62727	0.172904	1.39415	0.571668	2.46578	0.000127097	0.000909264	-	X	9168539	9169022	+	231	protein_coding	-	-
WBGene00006164	0.620772	0.545286	0.852174	0.0389286	0	0.160886	3.24702	0.00012984	0.000927025	str-113	V	3664871	3666987	-	1026	protein_coding	PF10326:Serpentine type 7TM GPCR chemoreceptor Str	-
WBGene00020138	2.47308	2.04105	2.74208	0.93052	1.33466	1.0058	1.15119	0.000134497	0.000954164	-	IV	8447204	8449048	+	1116	protein_coding	-	-
WBGene00021517	0.951503	0.873111	0.857187	0.167818	0.135315	0.332913	2.04543	0.000138241	0.00097529	-	IV	1564081	1567716	+	1190	protein_coding	PF03409:Transmembrane glycoprotein	-
WBGene00007361	1.07379	0.769974	1.01781	0.404025	0.368433	0.36576	1.3312	0.000140715	0.000988442	oac-3	V	13899513	13902653	+	2076	protein_coding	PF01757:Acyltransferase family	-
WBGene00016301	2.1349	2.05389	2.11663	0.892531	0.764642	0.8484	1.32838	0.000143116	0.00100333	fbxc-6	II	956674	957961	+	895	pseudogene	PF12078:Domain of unknown function (DUF3557)	-
WBGene00016669	5.98159	7.80203	7.28609	3.70879	3.06713	3.30138	1.06038	0.000149217	0.00104201	ilys-2	IV	2467681	2468810	+	420	protein_coding	PF05497:Destabilase	-
WBGene00044457	3.85262	2.46867	2.92569	1.32622	1.05692	1.96298	1.07925	0.000157879	0.00109435	-	IV	596864	598771	+	1295	protein_coding	PF03409:Transmembrane glycoprotein	-
WBGene00011623	1.16013	1.16464	0.796294	0.0727519	0.0733263	0	4.49741	0.000167093	0.00115017	-	V	14024838	14025656	-	549	protein_coding	PF01579:Domain of unknown function (DUF19)	DUF19
WBGene00235309	10.3203	9.57414	8.72812	1.24815	1.67734	3.09505	2.21829	0.000167627	0.0011534	-	V	9128253	9128397	+	96	pseudogene	-	-
WBGene00008491	0.913873	0.999847	1.20553	0.225654	0.194945	0.452974	1.80879	0.000168235	0.0011558	bgnt-1.1	IV	10472778	10478168	+	1239	protein_coding	PF13896:Glycosyl-transferase for dystroglycan	-
WBGene00219289	8.10195	6.53578	4.93683	2.42631	1.5049	2.15978	1.67934	0.00017479	0.00119622	-	II	8169573	8169862	+	214	protein_coding	-	-
WBGene00005206	3.59998	2.88879	3.21875	1.28324	1.61671	1.45844	1.15401	0.000174863	0.00119626	srg-49	IV	7070858	7071736	-	747	pseudogene	PF02118:Srg family chemoreceptor	-
WBGene00013844	1.48338	1.47098	1.4155	0.571749	0.329294	0.540104	1.5919	0.000177584	0.00121256	fbxa-50	III	1287299	1288523	-	978	protein_coding	PF01827:FTH domain	-
WBGene00010574	2.20899	2.26797	2.15026	0.770707	0.959567	0.974301	1.28669	0.00017937	0.00122287	-	III	9360269	9361333	+	881	protein_coding	-	-
WBGene00005344	0.390787	1.00305	0.402344	0.0401012	0.0404178	0	4.5529	0.000185635	0.00126065	srh-127	V	2893276	2895584	+	996	protein_coding	PF10318:Serpentine type 7TM GPCR chemoreceptor Srh	-
WBGene00010136	2.40611	3.35678	2.80514	1.31805	1.36871	1.38658	1.067	0.00018731	0.00126779	-	I	8869709	8871698	+	1000	protein_coding	PF00102:Protein-tyrosine phosphatase	Y_phosphatase
WBGene00012450	4.4348	3.67647	3.06016	1.70414	1.5029	1.98083	1.09948	0.000204421	0.00137111	-	V	18787806	18789617	+	750	protein_coding	-	-
WBGene00020252	3.03625	3.29716	2.64511	0.659089	0.664293	0.762696	2.09693	0.000219489	0.00146501	-	II	4490408	4490865	-	303	protein_coding	PF01549:ShK domain-like	ShTK
WBGene00045415	1.95984	1.69022	1.39412	0.563113	0.567559	0.731424	1.42798	0.00022225	0.0014802	-	V	19460818	19462102	-	993	protein_coding	-	-
WBGene00000014	0.65526	1.33205	1.4842	0	0	0	5.49326	0.000226311	0.00150267	abf-3	V	15817410	15817846	-	270	protein_coding	-	-
WBGene00019231	2.63814	2.42079	3.08963	0.930587	1.65076	1.23071	1.09514	0.000234505	0.0015513	-	IV	8703043	8705606	-	1073	protein_coding	PF00001:7 transmembrane receptor (rhodopsin family)	7tm_1
WBGene00018173	4.23016	4.04675	3.53544	1.96614	1.98167	1.85732	1.02369	0.000240995	0.00158599	-	X	6693735	6695662	+	711	protein_coding	PF01390:SEA domain	-
WBGene00015884	0.955679	1.1063	1.6235	0.404532	0.298999	0.601873	1.48085	0.000252083	0.00165225	-	V	3340179	3342006	-	1481	protein_coding	-	-
WBGene00202501	4.05588	3.79083	2.73588	0.157869	1.27292	0.652447	2.3458	0.000252624	0.00165459	-	V	6935553	6935863	-	253	protein_coding	-	-
WBGene00017805	6.0546	7.01549	6.23365	3.63905	2.86266	3.08129	1.00777	0.000263299	0.00171442	-	III	4819328	4819943	-	450	protein_coding	-	-
WBGene00008831	5.33964	8.52301	7.03686	2.81273	3.72592	3.78629	1.00906	0.000292635	0.00187868	-	V	16074113	16075323	-	497	protein_coding	PF02149:Kinase associated domain 1	-
WBGene00020555	1.1371	1.28421	1.17073	0.503349	0.558056	0.457659	1.24202	0.000319821	0.00202057	nhr-219	V	8964711	8968406	-	1587	protein_coding	PF00104:Ligand-binding domain of nuclear hormone receptor|PF00105:Zinc finger, C4 type (two domains)	Hormone_recep
WBGene00050906	2.78485	5.36522	3.87917	0.924555	0.559113	1.06989	2.21611	0.000324984	0.00204873	-	V	17468754	17469251	-	216	protein_coding	-	-
WBGene00009153	0.968848	1.04661	0.95413	0.0950971	0.143772	0.35372	2.2811	0.000335471	0.00210369	-	V	16437846	16438934	+	840	protein_coding	PF13561:Enoyl-(Acyl carrier protein) reductase	-
WBGene00284861	2.9682	2.38182	2.65387	0.705356	0.799791	1.02029	1.65313	0.000340562	0.00212962	-	II	7272127	7272579	+	453	ncRNA	-	-
WBGene00021710	1.21276	1.77249	1.15069	0.322103	0.757508	0.510294	1.37532	0.000341324	0.00213363	cyp-33C11	V	710642	712921	-	1488	protein_coding	PF00067:Cytochrome P450	p450
WBGene00019675	2.03394	3.02629	2.16056	0.583077	0.0734601	0.0602442	3.34336	0.0003419	0.00213649	-	V	3014485	3016034	+	1096	protein_coding	PF13847:Methyltransferase domain	-
WBGene00011098	1.91265	2.02917	2.56594	0.817788	0.923155	1.2708	1.09995	0.000344266	0.00214751	nhr-207	V	12096234	12097845	+	1221	protein_coding	PF00104:Ligand-binding domain of nuclear hormone receptor|PF00105:Zinc finger, C4 type (two domains)	Hormone_recep
WBGene00015340	834.287	747.986	1342	363.713	390.123	541.712	1.17213	0.000347857	0.00216758	-	V	4918154	4918585	-	301	protein_coding	-	-
WBGene00003099	1.25339	1.57887	1.48898	0.435322	0.493604	0.314846	1.8046	0.000359738	0.00222456	lys-10	IV	8332826	8333559	+	734	protein_coding	-	-
WBGene00008474	0.350969	0.648611	0.427047	0.0720303	0.0362995	0	3.7867	0.00036133	0.00223363	nhr-174	I	12417386	12418800	+	1109	protein_coding	PF00105:Zinc finger, C4 type (two domains)	zf-C4
WBGene00017267	0.292776	0.519596	0.21531	0	0	0	5.38295	0.000375016	0.00230943	numr-2	III	7364385	7365230	+	846	protein_coding	PF17618:Uncharacterized Strongylid L4 protein	-
WBGene00044054	1.05745	0.964591	1.25622	0.367272	0.3239	0.151788	1.98074	0.000390535	0.00239424	-	II	14538409	14540542	-	870	pseudogene	-	-
WBGene00012091	0.928936	0.381495	0.28982	0.0953241	0.0320256	0.078792	2.94846	0.000403511	0.00246194	pals-29	IV	14539762	14542602	-	1257	protein_coding	-	-
WBGene00018190	0.603823	1.18203	0.994687	0.0908778	0.137393	0.300467	2.35324	0.000404237	0.00246553	-	V	4081228	4083052	-	879	protein_coding	PF10316:Serpentine type 7TM GPCR chemoreceptor Srbc	-
WBGene00000724	2.61706	2.22684	2.5099	1.25447	1.01966	1.2376	1.06264	0.000415916	0.00252725	col-151	V	10393531	10395232	-	987	protein_coding	PF01484:Nematode cuticle collagen N-terminal domain	-
WBGene00002103	3.21673	2.88767	2.88726	1.30343	0.844534	0.923464	1.55199	0.000430026	0.00260499	ins-20	II	6010844	6011321	+	429	protein_coding	-	-
WBGene00015739	1.68813	1.65566	1.28067	0.601744	0.78339	0.787524	1.08348	0.000439463	0.00265768	ugt-7	V	4997048	5000558	-	1593	protein_coding	PF00201:UDP-glucoronosyl and UDP-glucosyl transferase	UDPGT
WBGene00002105	5.77032	7.13162	5.82887	3.19526	2.8489	2.1332	1.19978	0.000451879	0.00272534	ins-22	III	10026289	10026673	+	325	protein_coding	-	-
WBGene00009862	1.86032	1.75797	1.13356	0.342839	0.518319	0.743874	1.54745	0.000472277	0.00283303	fbxb-67	I	14297287	14298265	+	932	protein_coding	PF07735:F-box associated	-
novel.68	2.94421	2.29734	2.75571	0.664673	0.97443	1.44841	1.35655	0.000491466	0.00293628	-	V	12822828	12823622	-	661	-	-	-
WBGene00006002	1.65202	1.30168	1.97776	0.650501	0.699347	0.501839	1.42042	0.000499165	0.00297721	srx-111	II	3757799	3759252	+	921	protein_coding	PF10328:Serpentine type 7TM GPCR chemoreceptor Srx	-
WBGene00004100	12.1907	14.7261	12.3182	5.39568	6.37147	2.32232	1.47477	0.000517543	0.00307661	pqn-8	III	9996205	9997955	-	1251	protein_coding	-	-
WBGene00271643	2.19096	2.35068	1.12788	0.247311	0.373896	0.20442	2.79151	0.000519604	0.00308681	-	II	13945325	13945647	-	323	ncRNA	-	-
WBGene00077673	1.17947	2.5309	1.82152	0.399408	0	0.220092	3.14657	0.000627273	0.00363794	-	X	9166906	9167256	-	300	protein_coding	-	-
WBGene00009067	2.18738	2.32504	2.11959	0.290478	0.585544	0.240101	2.5899	0.000651029	0.00375695	-	X	16217392	16217666	+	275	protein_coding	-	-
WBGene00000190	1.21511	1.70166	2.00167	0.713228	0.552969	0.181395	1.78644	0.000656117	0.0037794	arf-1.1	IV	7634786	7635710	+	728	protein_coding	PF00025:ADP-ribosylation factor family	Arf
WBGene00000680	1.84412	1.69219	1.58221	0.867335	0.611928	0.57353	1.32253	0.000665736	0.00382616	col-106	IV	1459866	1460786	-	921	protein_coding	PF01484:Nematode cuticle collagen N-terminal domain|PF01391:Collagen triple helix repeat (20 copies)	Collagen
WBGene00011669	2.26613	2.88835	1.96651	0.986643	1.39957	1.05717	1.04603	0.000696032	0.00397211	-	V	15180057	15181785	+	1093	protein_coding	PF06852:Protein of unknown function (DUF1248)	-
WBGene00022498	1.33182	1.60667	1.34004	0.478333	0.137746	0.79075	1.57914	0.000700636	0.00399454	hsd-2	X	5005269	5007024	+	1169	protein_coding	PF01073:3-beta hydroxysteroid dehydrogenase/isomerase family	-
WBGene00019229	0.448372	0.527477	0.346224	0.0843522	0.106273	0.139446	1.98406	0.000766071	0.00431381	ipla-5	IV	8715247	8717881	+	1894	protein_coding	PF01734:Patatin-like phospholipase	-
WBGene00010235	4.73221	8.13808	4.53996	2.54941	1.95775	2.609	1.28073	0.000786984	0.00441483	-	V	10917648	10918401	-	329	protein_coding	-	-
WBGene00007657	0.546003	0.15416	0.0624611	0.0171199	0.0345102	0.0141508	3.55803	0.000789497	0.00442615	pals-3	I	13107492	13112443	-	2333	protein_coding	-	-
WBGene00022550	0.811158	0.420909	0.406287	0.148479	0.149651	0.122728	1.96747	0.000895246	0.00491847	droe-8	V	8726516	8728894	+	1614	protein_coding	-	-
WBGene00044379	1.8157	1.45042	0.592735	0.299931	0.503831	0.165276	2.01089	0.000933533	0.00510053	-	II	3687791	3688691	-	799	protein_coding	-	-
novel.58	1.6527	1.56052	1.22737	0.795146	0.61648	0.606686	1.13849	0.00098313	0.00532434	-	IV	9876648	9877953	-	1306	-	-	-
WBGene00006008	1.35109	2.59813	1.69182	0.659497	0.872424	0.78361	1.27735	0.000991534	0.00535669	srx-117	V	5644487	5646231	+	969	protein_coding	PF10328:Serpentine type 7TM GPCR chemoreceptor Srx	-
WBGene00022715	0.442883	0.368553	0.551976	0.0789343	0.132596	0.086993	2.1976	0.000994401	0.0053673	irld-65	II	2934805	2937952	-	1518	protein_coding	PF01030:Receptor L domain	-
WBGene00019016	1.37266	1.09091	1.88433	0.401703	0.404875	0.52177	1.70211	0.00104315	0.00559732	-	V	6389039	6389734	-	696	protein_coding	-	-
WBGene00020759	2.87306	4.35479	5.05978	1.62153	2.32247	1.19922	1.26253	0.00108907	0.0058149	-	III	871783	872385	-	468	protein_coding	-	-
WBGene00018920	0.0506209	0.142924	1.0163	0	0.0287955	0.023615	4.50557	0.00113966	0.00604982	-	V	2476905	2481346	-	1398	protein_coding	PF07690:Major Facilitator Superfamily	MFS_1
WBGene00004157	103.188	100.148	81.4784	38.7446	40.91	13.0379	1.61441	0.00123821	0.006506	pqn-75	IV	4072327	4077644	+	1970	protein_coding	-	-
WBGene00017619	1.87392	2.36533	1.92934	0.746557	0.250817	0.30854	2.25078	0.00126481	0.00661649	-	V	7047127	7047604	-	321	protein_coding	-	-
WBGene00018264	1.382	1.48006	1.27568	0.484131	0.623496	0.822567	1.08647	0.00128765	0.00671614	cyp-33C6	V	2247472	2249335	-	1485	protein_coding	PF00067:Cytochrome P450	p450
WBGene00220001	6.26803	5.02375	5.82887	1.14117	2.30035	2.07516	1.62707	0.0014337	0.00736176	-	III	833435	833609	+	175	snoRNA	-	-
WBGene00044217	2.22615	2.38182	2.29198	0.793525	1.15525	1.34825	1.05397	0.0014861	0.00759144	-	X	14436751	14437656	+	906	pseudogene	-	-
WBGene00021084	51.0663	44.129	79.5092	22.3877	16.4923	33.7516	1.26408	0.0014887	0.00760166	-	IV	3303980	3304567	+	537	protein_coding	-	-
WBGene00005669	0.315929	0.396445	0.252989	0.0396238	0	0	4.58559	0.00150055	0.00764555	sru-6	IV	9490620	9491991	+	1008	protein_coding	PF10322:Serpentine type 7TM GPCR chemoreceptor Sru	-
WBGene00014979	0.488315	0.424221	0.696123	0.1272	0.0854695	0.0350465	2.73313	0.0015757	0.00798057	-	III	1276249	1277360	-	942	pseudogene	PF01827:FTH domain	-
WBGene00018056	0.93789	0.433319	1.40455	0.288729	0.242507	0.0795514	2.21321	0.00159361	0.00806359	-	V	3287995	3289385	-	830	protein_coding	PF06162:Putative pyroglutamyl peptidase PgaPase_1	-
WBGene00016688	1.11378	0.628936	0.749779	0.193418	0.194945	0.199842	2.08294	0.0016061	0.00811837	srbc-18	V	2169306	2170668	+	826	pseudogene	PF10316:Serpentine type 7TM GPCR chemoreceptor Srbc	-
WBGene00010410	0.328848	0.185695	0.643288	0.0371197	0.0374128	0	4.03413	0.0016334	0.00824234	nhr-267	IV	9284893	9286446	-	1076	protein_coding	PF00105:Zinc finger, C4 type (two domains)	zf-C4
WBGene00201301	4.09203	1.90294	3.71739	0.543412	0.547703	0.224584	2.91652	0.00164586	0.0082935	-	V	6000346	6000492	-	147	ncRNA	-	-
WBGene00016786	0.45598	0.540718	0.375571	0.10294	0.155629	0.0850872	2.00669	0.00166992	0.00840049	cyp-35A4	V	4031619	4033446	+	1552	protein_coding	PF00067:Cytochrome P450	p450
WBGene00020748	1.27615	1.27746	1.46319	0.622029	0.494952	0.676513	1.15561	0.00169761	0.00852537	nhr-221	V	3533003	3535235	-	1220	protein_coding	PF00105:Zinc finger, C4 type (two domains)|PF00104:Ligand-binding domain of nuclear hormone receptor	zf-C4
WBGene00019565	0.895798	0.733473	0.945347	0.505579	0.203829	0.271633	1.39721	0.00170531	0.0085544	cyp-35A3	V	4022609	4024475	+	1580	protein_coding	PF00067:Cytochrome P450	p450
WBGene00018699	0.749662	0.846645	0.823287	0.37609	0.246389	0.450754	1.15946	0.00174596	0.00872884	-	V	8380782	8382950	+	2124	pseudogene	PF00078:Reverse transcriptase (RNA-dependent DNA polymerase)	RVT_1
WBGene00077444	1.17388	0.662871	0.86328	0.0946464	0	0.0782318	3.93682	0.00200618	0.00982587	-	V	15811510	15812118	-	422	pseudogene	-	-
WBGene00044478	4.07407	4.34551	3.57313	1.70323	1.54501	2.39333	1.0743	0.00206427	0.0100854	-	IV	4196173	4196695	-	469	protein_coding	-	-
WBGene00045395	2.41255	3.14849	2.3735	1.02878	1.21988	1.40059	1.10977	0.00210317	0.0102406	-	X	4117951	4119487	+	660	protein_coding	-	-
WBGene00008660	0.62932	0.504392	1.00325	0.22915	0.300247	0.265171	1.42693	0.00214988	0.0104351	clec-153	III	4635330	4637490	+	1743	protein_coding	-	-
WBGene00019739	2.16485	2.78214	1.99829	0.589843	1.01914	0.905443	1.45754	0.00223684	0.0108101	-	X	3029388	3030406	+	474	pseudogene	-	-
WBGene00044658	8.19707	6.48027	11.2526	3.23844	5.12916	4.2064	1.04329	0.0022959	0.0110506	-	V	15090757	15091062	+	259	protein_coding	-	-
WBGene00044444	0.728382	1.16898	1.8156	0.562546	0.39253	0.286144	1.58925	0.00229901	0.0110625	-	III	8270790	8272175	-	923	protein_coding	-	-
WBGene00011187	3.20507	2.60619	2.63989	0.434139	0.875133	1.07654	1.80649	0.00239823	0.0114811	-	V	13949319	13949640	+	276	protein_coding	-	-
WBGene00044525	4.4382	3.22714	3.00457	1.7843	1.59088	1.92864	1.00426	0.00252531	0.0119865	-	V	3197268	3198333	+	582	protein_coding	PF13499:EF-hand domain pair	-
WBGene00169188	20.2194	34.2528	36.4304	9.50971	5.75088	6.28835	2.07808	0.00257804	0.0121971	21ur-8126	IV	5387909	5387929	+	21	piRNA	-	-
WBGene00005941	0.943574	1.69837	1.60901	0.798816	0.570295	0.495207	1.1908	0.00265639	0.0125021	srx-50	IV	7057977	7059911	+	1200	protein_coding	PF10328:Serpentine type 7TM GPCR chemoreceptor Srx	-
WBGene00005304	1.03579	1.69809	1.30723	0.792027	0.380133	0.467618	1.3009	0.00269916	0.01266	srh-83	V	7164510	7165895	+	1059	protein_coding	PF10318:Serpentine type 7TM GPCR chemoreceptor Srh	-
WBGene00006106	0.491445	0.594667	0.578261	0.0396238	0	0.229263	2.54797	0.00285979	0.0132757	str-41	V	7411995	7413059	+	1008	protein_coding	PF10326:Serpentine type 7TM GPCR chemoreceptor Str	-
WBGene00000782	0.527071	1.2302	0.90443	0.237979	0.199882	0.360628	1.71483	0.00292972	0.0135349	cpr-2	V	16533004	16534110	-	1007	protein_coding	PF00112:Papain family cysteine protease	Peptidase_C1
WBGene00020472	0.489744	0.921837	0.378171	0.0460678	0.0464315	0.190391	2.5996	0.00295201	0.0136148	lips-11	II	1108841	1110992	-	867	protein_coding	PF01674:Lipase (class 2)	-
WBGene00020154	0.769218	1.44789	1.75992	0.530614	0.437567	0.43859	1.49721	0.00296829	0.0136705	-	V	502142	503223	-	828	protein_coding	PF13561:Enoyl-(Acyl carrier protein) reductase	-
WBGene00007398	0.451327	0.458743	0.511141	0.0509449	0	0.084219	3.33188	0.00306961	0.0140609	-	X	10174985	10175896	+	784	protein_coding	PF00188:Cysteine-rich secretory protein family	SCP
WBGene00007134	0.924523	0.411323	0.288444	0.158119	0.159367	0	2.39912	0.00310756	0.0142128	pals-28	III	4384787	4387757	+	1263	protein_coding	-	-
WBGene00007313	0.787232	0.655109	1.2371	0.280614	0.188553	0.309263	1.7738	0.00343246	0.0154452	clec-147	II	14535923	14537579	-	854	protein_coding	-	-
WBGene00007337	1.0038	1.27537	1.03349	0.424902	0.0713761	0.292676	2.05947	0.00348471	0.0156408	-	IV	11260412	11261185	-	564	protein_coding	-	-
WBGene00044182	6.78598	6.38656	7.8184	2.18854	2.94109	4.22095	1.15153	0.00349807	0.015689	-	V	16882878	16883142	+	219	protein_coding	-	-
WBGene00005251	0.6239	0.754943	0.711173	0.15091	0.177451	0.415791	1.46006	0.00358273	0.0159882	srh-28	V	6774351	6776196	-	1588	protein_coding	PF10318:Serpentine type 7TM GPCR chemoreceptor Srh	-
WBGene00000457	1.81999	1.95984	2.52747	0.716641	0.866759	1.34267	1.0926	0.0036493	0.0162446	ceh-36	X	14183449	14185597	-	836	protein_coding	PF00046:Homeobox domain	Homeobox
WBGene00015348	1.18126	0.727678	1.27147	0.181824	0.0610867	0.500969	2.05097	0.00369317	0.0164194	-	III	8236126	8236908	+	659	protein_coding	PF03057:DUF236 repeat	-
WBGene00010092	0.0709099	0.480501	0.584055	0	0.0403368	0.03308	3.92281	0.00374643	0.01661	-	V	12264002	12265492	+	998	pseudogene	PF03009:Glycerophosphoryl diester phosphodiesterase family	-
WBGene00005095	1.17947	1.17534	0.892903	0.548207	0.473602	0.194199	1.4347	0.00376007	0.0166526	srd-17	V	13430651	13432714	-	1020	protein_coding	PF10317:Serpentine type 7TM GPCR chemoreceptor Srd	-
WBGene00008017	1.83813	1.92765	1.2166	0.815118	1.00827	0.459376	1.13503	0.00377044	0.0166798	fbxa-176	V	17549675	17551196	+	1078	protein_coding	PF00646:F-box domain|PF01827:FTH domain	F-box
WBGene00235329	0.760947	2.36332	1.37104	0	0	0.177494	4.36332	0.00378622	0.0167289	-	V	2892227	2892624	+	186	protein_coding	-	-
WBGene00005614	0.87758	1.03076	0.686685	0.277367	0.279556	0.327518	1.54324	0.00378624	0.0167289	srj-26	V	18421097	18423477	+	1008	protein_coding	PF10319:Serpentine type 7TM GPCR chemoreceptor Srj	-
WBGene00017703	0.786936	0.571334	0.86808	0.253794	0.255798	0.288445	1.47638	0.00380615	0.0168085	-	II	2673908	2677588	+	1259	protein_coding	PF07801:Protein of unknown function (DUF1647)	-
WBGene00235312	2.12134	2.49161	1.22308	0.909922	0.917106	0.791699	1.15438	0.00391516	0.0171835	-	V	8637245	8638125	-	834	protein_coding	-	-
WBGene00045006	6.14103	3.63288	6.92479	2.31062	1.33078	0.818525	1.9266	0.00398647	0.0174535	-	IV	14184855	14184975	+	121	pseudogene	-	-
WBGene00003770	2.153	4.33446	3.56594	1.05663	1.49097	1.48475	1.30767	0.00404719	0.0176846	nlp-32	III	486123	486547	-	378	protein_coding	-	-
WBGene00194710	2.38702	3.80587	2.52989	0.950971	1.35785	1.50658	1.17996	0.00405454	0.0176994	mks-2	II	6218687	6219511	-	504	protein_coding	PF09799:Predicted membrane protein	-
WBGene00016686	1.07008	1.10109	1.22414	0.536838	0.595185	0.554668	1.00732	0.00408949	0.0178301	cyp-33C1	V	2179586	2181759	+	1488	protein_coding	PF00067:Cytochrome P450	p450
WBGene00016521	1.00545	2.44574	1.87129	0.611116	1.0559	0.54121	1.27079	0.00414234	0.0180336	fbxa-62	III	2227707	2229228	+	915	protein_coding	PF01827:FTH domain|PF00646:F-box domain	F-box
WBGene00007832	1.62541	2.21225	1.67348	0.752712	0.806071	1.01102	1.08856	0.00414783	0.0180448	srbc-82	V	16300576	16301478	+	849	protein_coding	PF10316:Serpentine type 7TM GPCR chemoreceptor Srbc	-
WBGene00015682	1.11154	1.39482	1.14441	0.348523	0.351275	0.40331	1.7174	0.00450991	0.0193189	-	V	5312887	5314289	+	573	protein_coding	PF00014:Kunitz/Bovine pancreatic trypsin inhibitor domain	Kunitz_BPTI
WBGene00006195	1.08823	1.15453	0.848798	0.483905	0.375174	0.399981	1.29415	0.00451064	0.0193189	str-148	II	1046505	1048276	+	1073	protein_coding	PF10326:Serpentine type 7TM GPCR chemoreceptor Str	-
WBGene00012707	0.837492	0.472919	0.610767	0.0787787	0.198502	0.227906	1.91114	0.00451725	0.0193312	sre-16	IV	12234139	12236111	-	1014	protein_coding	PF03125:C. elegans Sre G protein-coupled chemoreceptor	-
WBGene00021609	0.457345	0.516511	0.371739	0.0815118	0.164311	0.13475	1.81512	0.0045935	0.019601	irld-17	V	1632017	1635883	+	1470	protein_coding	PF01030:Receptor L domain	-
WBGene00017977	0.29405	0.516586	0.201831	0.0737595	0.0371709	0	3.24933	0.00465313	0.0197986	-	I	2692757	2694084	+	1083	protein_coding	PF03269:Caenorhabditis protein of unknown function, DUF268	-
WBGene00235133	3.04081	2.8098	3.32048	1.04012	0.838669	1.80544	1.29536	0.00472576	0.0200502	-	V	15449165	15449601	+	384	protein_coding	-	-
WBGene00044104	0.799639	0.838582	0.999705	0.0967089	0.584835	0.213164	1.56713	0.00476675	0.0202048	srbc-53	V	15834745	15837403	+	1239	pseudogene	PF10316:Serpentine type 7TM GPCR chemoreceptor Srbc	-
novel.63	1.20399	2.03963	1.1363	0.641771	0.875133	0.218428	1.34799	0.00478273	0.0202533	-	V	7917406	7918463	+	1058	-	-	-
WBGene00007655	0.857795	0.847671	0.662371	0.0605163	0	0.350147	2.44842	0.00503217	0.0211339	-	I	13085106	13103119	-	660	protein_coding	-	-
WBGene00007659	1.05959	0.543942	0.330585	0.217463	0.21918	0.0599162	1.98856	0.00509453	0.0213255	pals-5	I	13130808	13132464	-	1102	protein_coding	-	-
WBGene00000738	0.767767	1.01789	0.962313	0.30144	0.531685	0.12458	1.54056	0.00514006	0.0214976	col-165	X	4353618	4354820	+	1060	protein_coding	PF01484:Nematode cuticle collagen N-terminal domain|PF01391:Collagen triple helix repeat (20 copies)	Collagen
WBGene00271815	1.50382	0.899137	0.546456	0.199704	0.201281	0	2.93984	0.00521303	0.0217551	-	V	6556656	6557144	-	400	protein_coding	-	-
WBGene00011046	1.27553	0.853653	1.07005	0.159976	0.429972	0.440772	1.62171	0.00532227	0.0221075	-	II	14855529	14857010	+	749	protein_coding	-	-
WBGene00219410	2.40163	2.53151	1.48359	0	0.728618	0.448152	2.43665	0.00542983	0.0224549	-	IV	3395881	3396552	+	221	protein_coding	-	-
WBGene00008884	0.61591	0.521692	0.856067	0.243329	0.280286	0.114931	1.66243	0.00546044	0.0225553	nhr-281	X	14111263	14113447	-	1149	protein_coding	PF00105:Zinc finger, C4 type (two domains)|PF00104:Ligand-binding domain of nuclear hormone receptor	zf-C4
WBGene00019379	0.35384	0.368877	0.420351	0.0614474	0	0.152372	2.35758	0.00560472	0.0230127	-	V	6568952	6570882	-	1300	pseudogene	PF00201:UDP-glucoronosyl and UDP-glucosyl transferase	UDPGT
WBGene00206512	1.9033	2.44264	3.02845	0.683583	1.27953	0.887903	1.37053	0.00589712	0.0240693	-	III	1983749	1984960	-	409	protein_coding	-	-
WBGene00013399	2.13524	2.29665	2.25073	0.918179	1.27246	1.13841	1.00113	0.0064387	0.0259293	-	X	11904924	11907022	-	696	protein_coding	-	-
WBGene00138724	6.44339	4.8102	5.62198	1.47929	1.61522	4.38147	1.15278	0.00653585	0.0262609	-	V	12992654	12992977	-	324	protein_coding	-	-
WBGene00020863	1.27553	1.70731	2.57785	1.01318	0.644958	0.79339	1.17974	0.00654491	0.026274	-	V	9068368	9069694	-	749	protein_coding	-	-
WBGene00219662	0.576913	0.825295	0.752368	0	0.218783	0.322961	1.95459	0.00694976	0.0275886	linc-134	IV	5737186	5738105	-	920	lincRNA	-	-
WBGene00008818	0.570135	0.281703	0.513621	0	0.12162	0.132986	2.39527	0.00729071	0.0287627	srz-101	V	16694838	16696592	+	993	protein_coding	PF10325:Serpentine type 7TM GPCR chemoreceptor Srz	-
WBGene00044183	0.756069	1.19543	1.86823	0.170687	0	0.141085	3.58482	0.00738333	0.0290767	-	V	16885075	16885403	+	234	protein_coding	-	-
WBGene00011841	0.453113	0.744338	1.18749	0.185987	0.374912	0.115299	1.83634	0.00739671	0.0291229	scl-25	V	17226959	17227961	+	859	protein_coding	PF00188:Cysteine-rich secretory protein family	SCP
WBGene00005571	0.549441	0.330945	0.603403	0	0.125019	0.170879	2.29022	0.00758607	0.0297045	sri-59	II	2668589	2670075	-	966	pseudogene	PF10327:Serpentine type 7TM GPCR chemoreceptor Sri	-
WBGene00005194	1.05245	1.55748	1.86823	0.778333	0.536748	0.778788	1.08862	0.00761542	0.0298063	srg-37	X	14233944	14235285	-	975	protein_coding	PF02118:Srg family chemoreceptor	-
WBGene00018653	1.59799	1.89066	1.72359	0.515365	0.606006	0.780972	1.43987	0.00767638	0.0299988	-	X	2086057	2086730	+	465	protein_coding	-	-
WBGene00005482	1.01799	1.11005	0.722826	0.515109	0.319493	0.294766	1.34059	0.00795245	0.0308612	srh-277	V	16185403	16186920	+	1008	protein_coding	PF10318:Serpentine type 7TM GPCR chemoreceptor Srh	-
WBGene00005299	1.16614	0.677316	0.514554	0.150436	0.265342	0.373038	1.56313	0.00807672	0.031255	srh-78	V	217154	219473	+	1062	protein_coding	PF10318:Serpentine type 7TM GPCR chemoreceptor Srh	-
WBGene00017465	1.29965	0.852262	0.86328	0.236616	0.572362	0.273811	1.48717	0.00809381	0.0313075	-	V	5144831	5145781	+	844	protein_coding	-	-
WBGene00007244	0.451903	1.48006	0.651374	0.0510099	0.205651	0.379469	1.9826	0.00823982	0.0317552	-	II	14581377	14582361	-	783	protein_coding	-	-
WBGene00005659	0.230703	0.423391	0.148453	0	0.0656172	0.0269061	3.11932	0.00826301	0.0318308	srr-8	V	5001686	5003414	+	1227	protein_coding	PF03268:Caenorhabditis protein of unknown function, DUF267	-
WBGene00019966	0.21188	0.518464	0.363577	0.119583	0.0401758	0	2.82762	0.00840724	0.0322332	srt-30	V	3798605	3800478	-	1002	protein_coding	PF10321:Serpentine type 7TM GPCR chemoreceptor Srt	-
WBGene00010058	0.629304	0.743022	0.765716	0.322884	0.260347	0.266886	1.32951	0.00863274	0.032956	-	X	14625452	14628916	-	1237	protein_coding	PF00001:7 transmembrane receptor (rhodopsin family)	7tm_1
novel.39	1.42086	1.55291	0.990983	0.672578	0.417162	0.555932	1.2637	0.00866392	0.0330467	-	III	8655330	8659786	+	772	-	-	-
WBGene00018209	0.745908	0.737105	0.479979	0.105246	0.31823	0	2.2582	0.00930397	0.0350514	-	V	4724753	4726726	+	759	protein_coding	PF03188:Eukaryotic cytochrome b561	Cytochrom_B561
WBGene00022886	1.00096	1.46959	0.875979	0.16948	0.113879	0.700435	1.71987	0.00950721	0.035668	-	II	7561753	7562701	+	707	protein_coding	-	-
WBGene00022654	0.33783	0.381535	0.438556	0.165798	0.133686	0.178157	1.26944	0.00972234	0.0363742	-	V	7697142	7700760	+	2409	protein_coding	PF03385:STELLO glycosyltransferases	-
WBGene00219817	13.1823	12.9288	11.7863	6.26522	4.34135	7.44429	1.05807	0.010127	0.0376368	-	I	7391591	7391692	-	102	ncRNA	-	-
WBGene00000757	1.05519	1.43004	0.977755	0.397026	0.720289	0.42662	1.16655	0.0102107	0.0379006	col-184	X	13469387	13470471	+	1006	protein_coding	PF01484:Nematode cuticle collagen N-terminal domain|PF01391:Collagen triple helix repeat (20 copies)	Collagen
WBGene00044066	0.549341	0.47443	0.565587	0.218854	0.0735272	0.180898	1.73889	0.0102522	0.0380231	fbxb-66	I	13423994	13425148	-	1095	protein_coding	PF07735:F-box associated	-
WBGene00194645	1.4458	1.28909	0.62676	0.343577	0.173145	0.354987	1.93317	0.0103971	0.0384061	-	IV	15847396	15848086	+	465	protein_coding	-	-
WBGene00001528	0.42494	0.327746	0.394823	0.257381	0.117915	0.164392	1.09051	0.0104741	0.0386371	gcy-1	II	9512490	9516936	-	3414	protein_coding	PF07714:Protein tyrosine kinase|PF01094:Receptor family ligand binding region|PF00211:Adenylate and Guanylate cyclase catalytic domain	ANF_receptor
WBGene00017146	1.03732	0.69423	1.22621	0.520401	0.174837	0.430148	1.3885	0.0105872	0.0390218	-	III	5935749	5937220	-	921	protein_coding	-	-
WBGene00005261	0.920394	0.769974	1.1231	0.500222	0.349042	0.349858	1.23464	0.0107707	0.0396082	srh-38	V	2920600	2922694	-	1038	protein_coding	PF10318:Serpentine type 7TM GPCR chemoreceptor Srh	-
WBGene00044432	0.237705	0.191755	0.559392	0	0.0772671	0.0633663	2.79452	0.0108141	0.0397514	-	I	4969923	4972243	+	1042	protein_coding	-	-
WBGene00011565	0.238391	0.23077	0.631133	0.0384416	0	0.127098	2.66294	0.0110447	0.040449	nhr-272	X	12703330	12704821	-	1039	protein_coding	PF00104:Ligand-binding domain of nuclear hormone receptor|PF00105:Zinc finger, C4 type (two domains)	Hormone_recep
WBGene00219226	2.89506	3.63288	8.27964	1.08929	0.365965	2.10088	2.02246	0.0115133	0.0418384	mir-4929	II	13461755	13461864	-	110	miRNA	-	-
WBGene00172560	15.1646	17.1264	17.3478	1.90194	5.75088	1.57209	2.4543	0.0123015	0.0442428	21ur-11639	IV	5340304	5340324	-	21	piRNA	-	-
WBGene00000710	0.468456	0.56433	0.707387	0.31727	0.0710611	0.174831	1.62731	0.012492	0.0447924	col-137	IV	16601480	16602776	-	1133	protein_coding	PF01484:Nematode cuticle collagen N-terminal domain|PF01391:Collagen triple helix repeat (20 copies)	Collagen
WBGene00011113	1.3468	2.14327	1.7648	0.691017	0.975062	0.628291	1.19689	0.0125108	0.0448328	-	III	4397415	4398576	+	578	protein_coding	-	-
WBGene00001736	0.839147	0.789756	1.29594	0	0.0795576	0.521958	2.21088	0.0130824	0.0465533	grl-27	V	3575055	3575874	-	506	protein_coding	PF04155:Ground-like domain	-
WBGene00044315	0.275362	0.518309	0.425258	0.0518039	0.104426	0.0428195	2.63064	0.0135398	0.0479608	-	II	6749793	6751029	-	771	protein_coding	PF01549:ShK domain-like|PF04942:CC domain	ShTK
WBGene00005037	1.09145	1.35194	1.19622	0.476905	0.640894	0.656992	1.02748	0.0135636	0.0480003	sra-11	II	10908808	10910319	-	1005	protein_coding	PF02117:Serpentine type 7TM GPCR chemoreceptor Sra	-
WBGene00005081	1.23075	1.19692	2.04151	0.501672	0.350053	1.14831	1.13912	0.013629	0.0482003	srd-3	II	126938	128706	-	1035	protein_coding	PF10317:Serpentine type 7TM GPCR chemoreceptor Srd	-
WBGene00013293	3.71904	6.24026	6.01704	2.51879	3.98935	1.38797	1.02457	0.0136391	0.0482265	-	IV	14511884	14512505	-	333	protein_coding	PF00076:RNA recognition motif. (a.k.a. RRM, RBD, or RNP domain)	RRM_1
WBGene00005240	0.480761	1.04972	0.527977	0.180891	0.364639	0.179423	1.50782	0.013677	0.048322	srh-15	V	13320984	13322355	+	1104	protein_coding	PF10318:Serpentine type 7TM GPCR chemoreceptor Srh	-
WBGene00011541	0.758229	0.42816	0.607174	0.237743	0.191696	0.0786044	1.84659	0.0137608	0.0485124	srbc-63	V	15411433	15412725	-	840	protein_coding	PF10316:Serpentine type 7TM GPCR chemoreceptor Srbc	-
WBGene00271646	1.69772	0.807306	1.93192	0.201721	0.304971	0.750314	1.78764	0.0138765	0.0488336	-	IV	8033893	8034288	-	396	ncRNA	-	-
WBGene00019735	1.12049	1.06564	1.12327	0.33284	0.637389	0.660277	1.01116	0.0140532	0.049319	-	X	3027253	3030762	-	1200	protein_coding	-	-
